# Supplementary material for: Identification of intelligence-related proteins through a robust two-layer predictor
Source: Commun Integr Biol. 2022 Nov 15;15(1):253–64. doi: 10.1080/19420889.2022.2143101 (PMC9673931; doi:10.1080/19420889.2022.2143101)
Supplement: Supplemental Material [file KCIB_A_2143101_SM5825.zip]

Archive with 7 entries (6 files):
- supplement/
- supplement/Supplementary File S1.xlsx
- supplement/Supplementary File S2.docx
- supplement/Supplementary File S3.xlsx
- supplement/Supplementary File S4.xlsx
- supplement/Supplementary File S5.xlsx
- supplement/Supplementary legends.docx
