# Supplementary material for: Identification of intelligence-related proteins through a robust two-layer predictor
Source: Commun Integr Biol. 2022 Nov 15;15(1):253–64. doi: 10.1080/19420889.2022.2143101 (PMC9673931; doi:10.1080/19420889.2022.2143101)
Supplement: Supplemental Material [file KCIB_A_2143101_SM5825.zip › supplement/Supplementary File S1.xlsx]

## Sheet: S1
Supplementary File S1. Accession number list of the positive and negative protein sequences that were used for developing Intell_Pred
Intelligence_Pos	Intelligence_Neg1	Intelligence_Neg2	Intelligence_Neg3	Intelligence_Neg4	Intelligence_Neg5		Learning_Pos	Learning_Neg1	Learning_Neg2	Learning_Neg3	Learning_Neg4	Learning_Neg5		Memory_Pos	Memory_Neg1	Memory_Neg2	Memory_Neg3	Memory_Neg4	Memory_Neg5
A0AVT1	A0A0H3B0B8	P00950	Q9Y4C5	O70200	Q8NFH8		A0AVT1	A0A089FQI6	Q00310	P55061	Q7LBR1	P48764		A1Z9X0	A0A0E4AY46	P46637	Q5Y389	O77834	Q8S307
A1Z9S1	A0A0H3GCG4	P69428	Q3U6Q4	P9WPB5	Q9W420		A1Z9S1	A0KPA3	Q948T9	P48552	Q9H4Y5	O81270		A2VEI2	A0A0H2XG66	Q0DEV5	Q9NX55	P0AFI2	Q6ZQ08
B1Q257	A0A179HKZ8	Q920Q0	P0AGB3	Q8N715	O60671		B1Q257	A0QYS8	Q96ES7	Q96ST3	P06777	F1CMX0		A8MYZ6	A0QVB9	Q9W7E7	O59248	Q9S7Z8	Q59WF4
E7FFX1	A0A1B0GUS0	P0A7J7	Q8N3F0	Q7Z7N9	P53939		E7FFX1	A0RBM4	Q01105	Q8W1L6	P70255	Q9Z2P4		B0FRH7	A0QWX9	A6T7D6	Q5HYW2	Q9Y237	Q9T0A4
F6QV99	A0JZ09	O40955	Q9NP81	Q8WW01	Q9LK40		F6QV99	A0T104	Q96E22	P0A1S2	Q9NXR8	O75897		D3ZE55	A1A1H9	P93042	Q6TEC1	Q8IUX4	P63020
G5EDP2	A0KF46	Q9SW18	P60468	Q29551	P59759		G5EDP2	A1A1J2	P50502	Q6PB93	Q8NCL4	P49588		E7FFX1	A1R0Q9	Q9V3C5	Q32MZ4	Q9UHV7	Q60759
G5EE86	A0KG24	P21108	Q9NY59	Q9VAC8	Q9DCD6		G5EE86	A1US39	Q8VHG2	Q10428	Q7L3V2	P18077		F6QV99	A1RRJ5	Q9JIF0	P0AD68	P08590	Q03426
O00141	A0KKK7	P09234	Q8IZA0	Q96S06	Q9YGL6		O00141	A3LT37	P0ADV9	Q8NQ97	Q63150	P18688		O00141	A1UT22	P53610	Q8N137	P25536	P80184
O00213	A0LE50	Q96CV9	O80340	E9PUL5	P52815		O00213	A4S8B7	P97836	P9WNB1	P38261	O43324		O01404	A2SMD0	Q9UJX0	O14595	Q99P96	Q8N3T1
O00501	A0LFF8	Q6DJR8	Q3T160	Q04272	Q9WTQ5		O00501	A4SLJ1	O81845	Q5AR34	P17785	Q04631		O01929	A3N1W3	P59990	Q9AI65	P40344	P80723
O09032	A0LG71	P86327	O43813	P37025	Q8CGP5		O09032	A4WCV2	Q8BZA9	Q9SPM5	P21179	P29458		O15146	A3PZ32	O95876	Q08749	Q01740	Q3SY00
O14770	A0Q2Q9	Q8BW22	Q8H1E2	P35705	Q8R2Y0		O14770	A5DID3	Q63528	Q75N23	Q8N1G1	Q13907		O16850	A4QKQ3	Q96FX2	Q3ZAQ7	Q7K2D2	Q96AZ1
O15409	A0QQH7	O95671	Q8MVS5	Q9Y6X0	Q14738		O15409	A5F9G1	Q9FNA9	P38211	Q9XIG1	Q5R819		O17956	A4QM32	Q922J9	Q04214	O00716	P41046
O35274	A0QS45	Q68FD7	Q9BXS1	B2GV06	O08808		O35274	A5FPK5	O13838	Q05322	O54926	Q63666		O43164	A4WE66	Q9Y235	Q5VWP2	B8B183	P43320
O43529	A0QS46	P79274	Q9WTZ9	Q15561	Q92538		O43529	A6LF39	Q5SHZ8	Q866E6	P00393	Q8LAH7		O43529	A4WRW8	Q8RWG2	Q9H6R4	Q702N8	Q9CXF0
O43566	A0QSG3	Q8K2Y9	P30049	Q9SIC4	P0DPI1		O43566	A6TE50	P36531	Q8DIQ1	Q9SX65	O04983		O43566	A4X982	Q9TVM2	Q81ST8	Q9NQG5	P12945
O44386	A0QTL6	P16088	Q86WX3	Q9C5X0	O95466		O44386	A6X0J2	P07471	Q9FNY7	P02104	Q8V9T7		O44386	A4YER6	A0A0H3AIG7	Q9GRF8	P53039	Q15VL9
O44857	A0QUZ4	P47057	Q99315	Q6P9B9	Q80TR8		O44857	A6X1Y4	Q9RUB5	Q3EBY6	O35719	Q8CFC7		O60733	A4ZUA3	Q9H598	B5E8R2	Q9WVF7	Q9CRD0
O54908	A0QVY5	Q9SKP6	A3Q3N5	Q9I2A0	P14755		O54908	A7GM70	P01994	P41834	P38009	O54259		O60909	A5F4I6	Q16594	P32900	Q9IJX4	P03482
O55017-2	A0QWH1	Q9NU19	Q8H183	P51809	A0MZ67		O55017-2	A7GSN8	Q03784	Q9LF04	Q3B2I6	P47041		O60931	A7FW79	Q7YQK3	Q9VL78	P9WQ73	B7UW11
O60242	A0QYG9	Q9P0S9	O43760	P55772	P09139		O60242	A7ZKU1	F4JF21	B0V9X1	P22495	B0BUE6		O62305	A7MZI4	Q0JLP9	Q8A015	P97353	Q96CT7
O60260	A0QYU7	F4JCB2	P38319	Q9LZP9	Q9FTA2		O60260	A7ZPJ8	Q77GW2	P50162	Q9FIE8	Q7XYT0		O62305-5	A7NIG2	Q3U034	P45578	Q7YR25	Q0I9Y4
O60603	A0R0T0	P20941	O14283	P0A796	Q7M750		O60603	A8H6K5	P12878	P49349	P05316	C7NB67		O73797	A7RHB3	A0QYC2	Q9EPL9	P08425	Q84XA3
O60909	A0R579	O04147	Q7Z353	Q9UMX1	Q8JHF2		O60909	A8LY23	P29984	Q29AK9	Q05926	Q9P7X2		O75881	A7SD85	Q20757	B2NID7	P09880	Q5E9Y5
O60931	A0R7F6	Q84ND0	Q12039	E9Q9K5	P37272		O60931	A8MH16	Q77ZL3	Q7NH81	Q8BMG8	O14531		O75962	A9AYA7	P54216	Q81WC7	Q5U5X0	Q4A0J5
O70491	A0RZ75	O80634	P24005	Q8NBI6	Q5U924		O70491	A8MHJ4	Q12405	Q73YQ3	A5W831	P93009		O76074	A9BME3	P0ACC8	P08086	Q12056	O64405
O75398	A1ALL1	C3MJE5	B7HRD6	P0ACI6	P29169		O75398	A9A2Y3	P63464	C0JB48	A8N3G7	Q0MXD0		O88444	A9JR23	A1VSY7	B5FIU3	A1U3U4	C5DYJ0
O75912	A1AW02	Q7VHS5	A3DIK9	Q95JK4	B1JKL9		O75912	A9KBL3	Q74N46	Q84NN4	Q04754	A1UFK4		O88454	B0JN42	Q96BT1	Q3AE01	A9N5Y2	P0A106
O75928-2	A1D8I8	Q9NSG2	B5FLK0	Q3BY62	Q0CJ56		O75928-2	A9WA95	Q765S0	B2A5V2	P18395	Q6SLL5		O88609	B0JQL4	Q66HB6	Q1J6I6	Q8VHW7	Q8YXQ7
O75962	A1JJF3	Q9FUB7	Q8W2B7	C1CSD3	Q7DD66		O75962	B0KA34	Q8FP55	B3H169	Q9ZLU4	B7K4A4		P00367	B0Y081	A4GYS3	Q8U403	Q9C6M9	A0A0U1LSP7
O76360	A1JJS4	C5C1U5	A7H303	B6HJA3	D3YZV8		O76360	B0RZJ0	Q5UQC2	A2BT13	Q59014	Q5RAV3		P00528	B1HZ05	Q8SRH2	Q5XFY4	A1V120	A7ZF35
O88531	A1JJT8	C0Q6K8	A7N681	Q9AKT2	Q3JEA9		O88531	B1MN48	P0A2B4	A8ES83	A5UUN7	P48083		P01130	B2HGE0	C5BI15	Q8FH13	B3QAH7	Q8TWP2
O88992	A1JKE0	Q8V987	Q5AR57	Q97MK4	Q0J968		O88992	B2AGT7	P0DF66	Q9AAX9	B4F2V2	C1CUF5		P01130-6	B3QUS0	A4TNZ7	P0DJS5	C1CCT3	P55395
O94830	A1K3W2	Q211F4	Q2J352	Q1CFQ4	Q9DFZ4		O94830	B2FJ87	Q72QX8	Q8S3Q9	B5RGU8	B2FK05		P01138	B6I6D5	B1IT42	Q7TV34	E1BLZ4	Q02648
O94907	A1KM51	C1AM01	Q70XW4	Q5RFL2	P36562		O94907	B2SE35	B0R884	Q9CPR7	Q7Y0S0	P93690		P01139	B6IST7	A8G3A7	C4K4P3	Q5D189	A9MXN4
O95263	A1R0S5	Q0TLL4	Q96A22	P08013	B2VJ02		O95263	B2SPF0	A5VHU6	A2BY04	A5VIG0	Q5PJB8		P01178	B7K906	A9MRC8	Q7V991	O69155	Q6HPD7
O95278	A1RS43	A0LTT7	Q57620	Q5E8P0	Q5EBG8		O95278	B5YWD8	Q97SX0	A3PK94	Q97T27	Q87EH7		P01179	B7LSK2	P23920	B0RE77	Q6G6H7	Q3SF80
P00352	A1UBP1	Q2KVU6	Q5NRN4	A5GAY1	A5ID16		P00352	B6K6N3	Q5UQH2	Q6R7B6	Q8STL0	Q02ZN0		P01344	B7NDU8	P0ACR6	O26949	Q7VEV3	A5IV75
P00519	A1URZ6	Q9H7M6	Q3K9W9	Q01WA9	Q3JV77		P00519	B7GP85	Q9GM44	A3PIQ5	A2ADA5	Q1H384		P01346	B8F928	B4SUK4	A9VWE9	P51778	Q9Y7S3
P01019	A1US34	B1LNC2	B5Y006	Q1MS17	Q6EW73		P01019	B7NDU8	Q6PGF3	A9BEI4	P47588	A8ALA6		P01355	B8I4S7	P69142	Q8YHZ7	B7NP55	Q0I4Z6
P01100	A1W8H0	Q92AZ0	A6UQL9	Q5R6W5	P0A5Z1		P01100	B8I4X3	Q1I5W0	Q1JGU2	Q2HNT2	B3PMB5		P01584	B9MJW2	Q8RG36	Q58607	P9WL40	A1KUF0
P01112	A2BK57	B8GX52	Q6NUE2	Q8NHX4	B7LUN3		P01112	B9DRU2	P56038	B5YHC0	A0K3W4	Q9V290		P02649	B9SXY8	Q9HPE9	P96706	Q5UR43	P0DG33
P01143	A2BPN3	Q3IE60	Q6D958	Q1CIJ7	Q7U7T2		P01143	B9KEX3	Q31AH1	Q5Z1V7	Q5URA2	Q8FNR1		P04156	C5B8G9	Q83417	Q1LJF1	P0A1F7	B2FN75
P01355	A2BT26	P06667	B3H2J7	Q8G5G1	Q3K2E5		P01355	B9M910	B7M5W1	Q07FH9	Q5E7R8	A6MM62		P04271	C5BNT8	Q8P1H9	Q42858	Q8D7G6	B5FI13
P04035	A2BTN6	Q05294	A6UZL2	B1LDF7	Q5LNU7		P04035	C1CXF3	Q6BXZ7	Q3SNS9	Q65GG3	A3NZ67		P04354	D0C9N6	A7ZSK6	Q04V47	A8AB39	Q1C9P0
P04412	A2C4N8	B2GBC9	A5CS07	Q6BUE3	Q6BHJ8		P04412	C5E0G6	Q6FZF0	Q21BZ9	Q5TM26	Q9L0D9		P04631	O25927	Q6ML54	P49034	Q5LZQ6	Q6MSP0
P05067	A2QPM6	A6T4E6	O74746	Q2QWE9	Q8EI95		P05067	C8U5G9	Q20EV5	Q71YB3	A1AIF7	B3CN38		P05019	O26144	P66563	B3R1E3	A1VX88	Q54XH6
P05412	A2RIM1	Q54C03	Q5IH13	Q9E6M5	Q9ABM9		P05412	C8U5H2	C0R2Z5	B4U500	A0R8I3	Q7TU27		P05031	O29181	P24433	Q0AII8	A1AGB7	A4YK54
P05556	A2RNZ4	Q6KHU4	Q7CHL5	Q7MZ84	Q8ZEG6		P05556	D0WGK0	A6W374	O84684	B7LQP2	Q92JR6		P05067	O29759	B5R3F1	A2BUV0	B2G5S0	Q9JXW2
P06213	A2SE21	A1Z9A2	Q5V2M3	B8EFD7	Q9LSZ3		P06213	D0ZE09	O84358	A4IAU0	Q3SSV9	B9DM40		P06213	O31494	O28174	A5FRB1	C1CI73	A3NTW3
P06241	A2T3S5	Q2J8X3	A9WDJ3	Q9Z6S3	P20550		P06241	J7RUA5	B0U4Y8	A4XKC1	Q0TNI2	Q57JN9		P06685	O31587	B1JDW4	Q39IL4	Q8DSD8	Q5FNS6
P06276	A3CK60	Q5P8J4	B8E5Z9	P60352	Q6AN65		P06276	O05031	C4YCU0	A0LSW9	Q06RD3	Q6GBC5		P07101	O31846	Q4ZWL2	P25266	A7IAH1	B0U5A9
P06685	A3CKD3	E7KNG0	C5D6L2	A3PMP8	B1IWZ8		P06685	O05074	B4RM90	Q36150	A6WNQ2	Q88U67		P07207	O32055	Q0IAH8	Q3J5M3	A8W3B5	C1CRK5
P07101	A3CKP1	P54460	B5ZAQ7	Q55E98	Q9LUE3		P07101	O05521	Q2QWE3	Q5JE70	Q09821	A9R755		P07663	O66765	Q7VAM1	Q1BRW0	B7IT19	A6U325
P08630	A3MK86	A8Z0Z1	Q9JWH4	Q5UNZ5	Q1WTP1		P08630	O14219	B9KL93	B8F5N0	A1USX4	Q8GN33		P08154	O75251	B1NWH6	Q642F4	A1V319	C5B806
P08646	A3MZ69	Q1R6P6	Q9T1V6	Q2FR18	B4SCV6		P08646	O24982	Q8SRM7	Q5SCZ9	Q12SW9	B0TC72		P08646	O84866	B2UV80	C3MD72	Q6P756	Q8VDV8
P09065	A4IT43	Q2EEV9	P17724	P0AC97	Q49901		P09065	O27214	A4J5X1	A8LCM7	A2BP93	B1XSQ9		P08648	P00156	Q888C1	Q8P2N7	C0MDY4	Q2NZY8
P09172	A4PBQ0	P33920	P9WF51	Q8DQZ1	Q5LCI1		P09172	O29491	Q9M000	Q8FMM2	Q3IPM6	A5WBW9		P09172	P03111	A6T0H1	P49508	A1BD20	A1TVT1
P0C0P6	A4SCL6	B0R328	A0PYB3	Q6AE72	Q02186		P0C0P6	O31456	C1KWQ2	P82890	Q0I721	P0C480		P09217	P03902	B2GD71	C1CEU3	Q9A1W2	P58634
P0C0P8	A4SKI2	Q47YB3	Q58805	Q1LSW4	Q3J9B6		P0C0P8	O31675	Q5D8V5	B7HJ44	P16130	A7H906		P09615	P05189	Q3Z8V9	B4EUF2	O74879	Q4QMA8
P0C7T6	A4SQM2	O67043	Q5NF37	Q63Q24	A8MIU4		P0C7T6	O35006	P23387	B1KZF5	Q1LLI5	Q07VC7		P09681	P06509	P43845	P66683	Q6VMB4	P0DD27
P0DI97	A4VQP1	Q46229	Q9UT81	P66400	A1AWK9		P0DI97	O43681	Q7CLV7	Q9XDN5	Q83N20	B0CH42		P0C7T6	P08293	P0DN85	A9BCP1	Q2RM72	Q13BU3
P10608	A4WBM7	Q46GA8	Q4PT07	Q8R5F3	A3PGI9		P10608	O48791	Q0VQN4	Q7ZY87	A5G7R5	B4SBX1		P0DMM1	P0A3C7	A0T0Y4	B9MBV1	Q319H9	Q1GT23
P10721	A4WE66	B3E7T1	Q5UNV8	Q44407	Q0G9G7		P10721	O66962	A8FPK4	P00289	Q6F0L3	B2Y1Z2		P10090	P0A463	A1VIQ1	Q5ZUG1	A4TH08	B0CAE7
P11384	A4WFL3	P48152	B3QE24	A7M937	A5IV27		P11384	O69853	Q70XZ5	A4TRI2	Q15VK5	A5UXT6		P10636	P0AD42	Q09724	B5YZ53	Q636I6	Q5M208
P11588	A4X1R6	B2U2W9	B1ZW12	A6WHR9	Q4JSC2		P11588	O83786	B6I234	A8GPE2	A7GH84	A8EYC5		P10637	P0AD55	Q5F9L3	A5D3M8	P9WGZ1	B0BUN5
P12252-8	A4XRT0	P44834	Q931E1	Q2NIG5	Q7N807		P12252-8	O85139	C5CN81	A6LQR6	A3PEW3	B9DPQ8		P10637-2	P0C265	Q06436	Q31DJ1	Q8NS92	Q0TMQ8
P12370	A4XTM7	A2CI46	Q2YPB6	Q09827	A4WVK2		P12370	P00156	Q8PZZ9	C6DH13	Q2NW64	Q8XHS4		P11688	P0C8J7	P35856	P23401	B8IT35	B5Y1I8
P14600	A4XV03	A1WGH1	P13629	B1IUY2	B0W9F4		P14600	P00362	A3M1K4	Q9ZVQ6	Q6FRQ9	Q31IW8		P12025	P0CD58	A0KBJ0	Q92QG2	Q8K9F9	Q6FZS3
P15056	A4XXN9	P0A1K5	Q6G6A7	P12599	Q082Q5		P15056	P00860	Q8PV17	Q24QH4	Q1JJ43	Q7MYT9		P12252-8	P0CD91	C0ZZE5	Q47J98	A5D1J3	Q3MAV1
P15209	A4XYL2	P61702	Q11T17	Q9LY66	C4ZRN9		P15209	P00960	B8ITX3	A5IHQ6	Q6A8C8	A6UPF4		P12370	P0CX43	Q94776	A7ZSI3	P0DA50	O57830
P15407	A4XZ82	A5VI99	P66762	Q1RE73	P9WF24		P15407	P03031	B8EQ21	A6TGC6	Q7VNI7	Q5RCA3		P12658	P0CZ13	Q5RAR5	A7X5E9	Q0AHF5	B3M070
P15535	A5A605	Q73V14	A1AMW9	Q3K3W2	A7ZQC8		P15535	P03319	Q8HVP9	Q95Q39	B4RFG1	A5GLH7		P13678	P12576	B5FKS3	O18842	Q12TC6	A8M543
P15919	A5DEF8	Q6UR06	C4ZTH2	Q1C2X2	Q3SGC1		P15919	P03898	B0BBG3	B1KN02	P0CQ32	Q7ZVJ6		P14599	P13070	B4SKV4	Q180X0	P0CM18	Q9W7L4
P16220	A5DJJ2	A5VHU0	B8DDX3	A3CWZ5	A4TS31		P16220	P04787	C1DSZ9	Q4L8X9	B3WAK7	A8EZ55		P14600	P14577	Q0SM66	P28786	B4S3N7	Q2J8P2
P16298	A5EZZ8	B7N728	A4YCQ2	P59497	C0ZII2		P16298	P04871	Q1Q8P5	C3PKQ2	B5RRJ9	Q93RX5		P14923	P14854	B0BST9	B5FJ06	A6VL76	Q81LL4
P16905	A5F2S7	Q77MS0	P66582	Q318K7	A8MJY9		P16905	P06737	B2S9V1	Q9S7A3	Q1CCU9	Q0MQA6		P15209	P15106	Q5X1S8	Q3K403	A0QA85	Q5SM03
P18085	A5FAD2	B2GDW8	Q0RRQ7	P25875	B1Y976		P18085	P06777	Q18071	Q8EBS0	Q57336	C1JJY1		P15535	P17721	A7TTQ1	Q6GAQ7	Q04PB3	Q97SQ9
P18431	A5FVI7	A0LIL6	A8H546	P0CX35	Q8HVY4		P18431	P07678	P65605	B5F1C1	Q3ZJ03	Q9SMT4		P16083	P17950	A9VKA7	Q5FHM5	Q57581	A8EWM2
P19334	A5G6H7	Q474K5	Q96EL2	Q7U3K6	B1VY27		P19334	P09032	Q2GGS4	A5G9D4	P0A4Y9	Q5WTE8		P16220	P18138	P31792	Q48FD4	A7GW67	Q3AUG4
P19969	A5GNK6	P18071	Q28FJ0	A6MMR3	B9IZK8		P19969	P0A4X3	B1ILM7	B3E099	Q95191	Q3IGX8		P16298	P18315	Q5HU06	Q5RAY0	Q9ZBM2	B9EBF4
P20068	A5GSE0	P67674	Q55G88	Q03MZ8	B4S5B4		P20068	P0A949	Q7W079	Q04613	Q7S745	B7N760		P17676	P18844	Q72V57	Q4WYG7	Q2RFW7	Q1AVI6
P20228	A5GV74	Q2JLF0	B5RRP4	B2RZQ6	A9R4E4		P20228	P0AC77	A6ZML5	Q7TUM7	Q60BS8	B0K0Z0		P18090	P20220	Q8ZFR0	A0A386	A0QBQ9	Q0SWT9
P20366	A5GVX2	B1VAF5	B7M2I0	B1GZ85	P13575		P20366	P0CAX0	A6VFN7	Q04N22	P36239	Q037T6		P18510	P20282	A6VML2	Q1J942	Q9LFC5	P10690
P20789	A5HBD7	Q4KJR5	C4QYS6	A3DLD9	Q06511		P20789	P0CE79	Q6A7X4	Q9R6X1	B2IE44	Q07MT9		P19490	P26524	A6TAC6	Q8XU75	P84030	B8H3W7
P21237	A5HXS7	Q76S20	Q04614	A0QB57	Q87B16		P21237	P0CL91	B9J7U0	B4UJT7	C6A0I8	Q48H61		P20272	P26940	A6UWN1	B2JDZ5	P33071	Q11TX2
P21246	A5IY67	B1L1Y6	Q8S8V0	Q8CK51	A4SKE9		P21246	P0CQ18	C1F0T4	Q2FF56	Q8KA55	Q03QY5		P20366	P27300	P05871	P0C791	A1K3Z4	C1DCA4
P21359	A5UFI7	B9LZ13	A5N205	P47457	B5F386		P21359	P0CZ13	Q73B22	Q8XKH1	Q7VUW0	B5R6F7		P20783	P27958	Q87EW0	Q87N49	P23902	Q084L1
P21452	A5UVE4	Q9TJQ6	Q9LJW6	P0CA02	Q07577		P21452	P11566	Q87C04	P62624	Q6GZU9	Q5FMA2		P21237	P28619	B8DA64	A9JQL9	Q8Z2X6	Q07FI3
P21796	A5VHF9	B2UYE0	B5EFG2	Q8NTQ8	Q51792		P21796	P13788	A1JNW9	Q7W0Q0	Q2JD59	A8GU51		P21237-2	P28642	Q60107	Q7MYN1	Q463X3	Q4FQ21
P21918	A6KZ28	B8CNC5	P34915	B3GZ18	Q5PEK0		P21918	P15025	P06352	Q4QJQ8	B1VHC6	Q6FJC7		P21246	P29918	Q2VZS8	A1A7H7	B5F3S8	Q21D04
P21964	A6L8Q7	P69629	A7GG05	Q2RFP0	Q8IXN7		P21964	P17361	Q2IEX2	Q81SZ9	Q9CDZ7	Q9KZJ5		P21741	P34283	P25603	A8AJ16	P11397	A1UUC1
P22454	A6LEH2	Q17VT4	Q1QST4	Q211G2	P0DE61		P22454	P17374	D2Q4H5	P49504	A0K4B3	O32954		P21964	P35868	Q87AY2	A7GPY2	Q8CTH8	Q6FFS6
P22734	A6LF39	Q3IFZ6	Q3SRE4	P9WIX0	A8AVL4		P22734	P17517	B2FMS4	B3R6V0	Q65237	A7GN55		P22734	P37487	B0BQ53	Q07Y91	C1KVZ2	Q2EEX3
P23128	A6LGR3	Q5HL18	Q3YZ86	B7FUM7	Q2YNF5		P23128	P18255	Q88C89	O49894	Q06997	A4XI71		P24385	P38238	Q48EG6	Q87BS6	Q62MP0	P31036
P25158	A6LSP0	Q81CE5	Q5ZS58	A7IH93	M9XB82		P25158	P19045	Q5N1J7	B2G5A1	Q16943	Q04U70		P25158	P38516	B1ZBT6	P87149	Q1GAX2	C0MEI2
P27619	A6NDL7	Q7YR46	P69547	P15824	Q5ZJL5		P27619	P22363	B7J648	Q96W53	A7J392	Q46Y42		P25159	P38526	Q9PPE0	C4LAP0	Q9WC55	C7GSL4
P28028	A6SZT5	B3PS36	A6GZ60	Q03I69	B1ZND7		P28028	P22859	Q63Q93	P15009	A5D6B2	B0U081		P25822	P39154	Q8JI14	A7WYT2	P30247	Q2FH97
P29310	A6TB83	Q3J8X8	A1KT54	B7H8P4	Q6Z541		P29310	P23230	Q71V18	A3RLT6	B1JVY9	A1KSK1		P26006	P39771	B3LQ11	A1TM37	Q8KCE9	A1R735
P30531	A6TRX3	B4SRN9	P30059	Q8XCX9	Q6PL11		P30531	P23283	A6Q9A7	Q054Q4	B2KEJ6	Q748Z6		P27619	P42438	Q74MJ5	Q5P539	A9BF05	A8Z6K1
P30729	A6UQ46	A3MWX9	Q24UF7	P45025	A4IT49		P30729	P25046	A5U5N3	Q65182	C0MEL9	A2SES6		P27732	P44007	A1CME3	Q8CXF9	Q9DGK4	Q3YW58
P30926	A6V1E4	B7KI15	B3RHV0	Q5NIN2	B3QBZ9		P30926	P25545	P67167	H6LC30	A5UJB5	B1KRE3		P28033	P44578	Q1JGL9	Q5HW78	Q48AL9	A3DHY6
P31016	A6VQA5	P29919	Q8NLF9	Q0A2F8	A1R6Q7		P31016	P25585	A7HKM4	A4TMP3	P75672	Q9PG74		P28223	P44872	Q02FT1	Q1JKG7	B1MW09	Q9K9K2
P31323	A6VR19	Q2KHV5	B0VLZ9	P09845	Q6NZN0		P31323	P25811	A2T359	P0A4G7	A5U282	Q91FM2		P28285	P45011	B1IUL3	B6EH68	A8FWN7	Q8SUI0
P31388	A6VSP6	A0A067XMT3	B2G8X8	Q1DY01	C8ZI10		P31388	P25995	A4WLK4	B1I057	B4U736	B1VV08		P28329	P45331	C5A6X9	B5RLJ5	P0A8M8	A0A376
P31424	A7E4S9	A9BR97	A9BUG7	A8A484	A1WRK2		P31424	P26163	B2UB06	P9WFP4	Q6LMG3	A6VA05		P29466	P46618	Q72SG7	Q4UMR5	Q9KHV6	P52546
P32023	A7FPZ9	Q7QFL7	Q7A2W5	B7VSX1	P0A265		P32023	P28793	Q97P31	Q5M2E4	B7V5P9	O66585		P29503	P46898	C5CC85	A9MFB2	Q97P99	A1UTE7
P32598	A7FXT6	D2B9F4	B8DB18	Q9PMK5	Q7WA58		P32598	P31350	B7M5R7	A7GTC4	Q1IZI4	B0VCX5		P30279	P47667	Q92EU1	A2BTB6	Q6D1U0	Q8P456
P32760	A7GJT6	B2VDM3	A2RCF8	Q046B5	A9M3Z9		P32760	P33222	B2GAH8	A5CWE1	Q6M132	Q2K0X8		P30625	P48110	A6VBV4	P0ACU4	Q5JHB2	B5XL15
P32870	A7GSN8	Q65R73	A4QBL0	B4SV12	A8ZTU7		P32870	P35083	Q3AMP2	B2U2D1	B0B7Q3	Q6G9I9		P30729	P48127	Q3BWX5	Q52742	Q8Z313	A4WFD6
P32883	A7GV61	B8DZY2	A5UGC9	Q32RU8	B2U2S2		P32883	P36175	Q6FCF6	Q11RK8	Q0TV61	O65420		P30926	P48612	B2T748	Q3V508	B2T0P6	Q5WRL1
P34082	A7KAN0	B3EKG7	A4RJH4	Q3AYV8	B1AIP7		P34082	P37537	O86227	Q1CKJ8	Q11EW5	P38104		P31266	P51198	Q9CLR7	Q33C03	Q631H3	A8EY49
P34299	A7MJD4	P31958	P60947	Q852K8	Q8EMZ1		P34299	P38805	A3MI47	Q6I576	Q4ZZ70	Q9ZFF8		P31645	P51418	Q22DH9	A9R470	Q0A439	B7NHP6
P34529	A7MZI4	P04851	Q01T71	B2VK97	A4YBY7		P34529	P39118	A9WSR3	Q1MHM2	A5VS49	O74952		P32023	P52431	A6WXR2	P41065	Q9LPX2	Q8Y663
P34607	A7NDQ2	Q3SHU1	Q21M50	Q10D38	P0A4C5		P34607	P39148	Q5JDC5	A6L9S2	W6JGV7	Q218E3		P32305	P54050	P58694	B9JT47	C0MC99	Q9Y123
P34885	A7NRU6	O77560	Q57CP5	Q6GAE2	Q9L0D4		P34885	P40420	Q54B65	Q7YJX6	Q2RMI9	C5MAP5		P32870	P54382	A1AQS8	Q289L9	A8GQ80	Q3AUW1
P34975	A7X5G1	P65245	Q817H6	B0CGY1	Q6L378		P34975	P41368	B3LIY9	Q1BIU1	B0R5R9	Q9PC76		P34021	P54809	Q99Y88	Q6FWF4	A6TF89	Q4ZMP4
P34998	A7ZHS0	A0K8D1	B7HSK8	P37393	P31160		P34998	P41393	Q0AFI6	A2RC20	Q9WUW9	O28142		P34082	P57188	Q74E88	B7L7M1	Q1CUA5	Q6YXP5
P35354	A7ZPJ8	P15113	O90306	A3PNF4	B6I5J3		P35354	P41943	Q6D272	P0A5A6	A7ZMI2	Q31L33		P34130	P57576	P77087	P08347	Q39KA4	Q987X5
P35367	A7ZUJ8	B2FQ21	A9IHU2	Q46EU7	Q0SQE7		P35367	P43500	A4SHG2	A5GQ03	Q5U4U5	A6TAI4		P34299	P58122	Q6A761	Q65215	Q6NWG0	Q54EG3
P35400	A7ZUK2	Q5ZKR4	B4RNP1	B8ZNH8	A4FPM6		P35400	P43826	A5PLN9	A1BDH2	Q88VG4	Q5ZUJ9		P34998	P62441	A6UUY1	Q83BE2	P60436	Q0SQC1
P35438	A7ZUQ1	B1ILY3	B0RZU3	B5QV05	Q3JYG8		P35438	P43830	A2BYL0	Q0P857	Q9CPL6	Q9AJ82		P35354	P62952	Q8U4N3	Q1J9P3	A8GL91	B2HGY2
P35462	A8ACK0	P43228	P0A503	Q9SL95	A5D372		P35462	P43917	C7GWA5	Q6XQN1	Q5M061	A6LMW8		P35367	P63610	Q5E9B8	P61246	B7UGW2	Q83ER2
P38919	A8AHA8	B7KUS7	B0UPC1	Q2SKW3	B8F3J3		P38919	P43928	Q9FFZ4	B1IY84	Q5E7A3	A0QL12		P35400	P69892	Q1CRU0	P0DML1	Q12234	C1DHW2
P41146	A8AMG4	P06113	D1FP57	B1VAD2	C0Q3L4		P41146	P44373	Q3YT16	C1C5D8	Q8XHT5	A4VQH6		P35438	P72983	A2RP06	A1S4P0	P74854	O52343
P41596	A8ANE1	O66574	C0MA73	A0KTU4	Q2P650		P41596	P44379	A4QL22	B4URE6	C1CT24	Q5R9B0		P35454	P73574	Q8NX38	P54914	Q6NRI4	P03499
P42345	A8ES24	Q4QN00	A5EX73	Q04I96	Q6MSQ0		P42345	P44779	A7X2X9	A1S7E6	A1YEW3	Q01UN2		P35498-2	P74421	Q6AQW7	Q3APK8	B0BXJ2	Q219P7
P42858	A8FD47	Q9V9V9	Q5H3H5	O89752	B3CMB8		P42858	P45162	B2A4J5	A9QYS2	P0C0D3	P0C410		P35951	P74528	B0SUL9	Q06FN2	A6M241	Q7MTJ5
P43220	A8FYZ1	Q01990	A4YNH1	P07283	Q5LXE1		P43220	P45164	A8FD04	Q1QN47	Q9PHT5	A7MML0		P35992	P77886	O82572	Q3ZJ46	Q9F868	Q18GA8
P46415	A8H6K5	Q4QNB8	A5U4P5	Q91VU8	Q2G0P6		P46415	P45283	Q03WN0	B7HQU5	A0LCZ3	B3CV32		P36955	P80886	Q87WW8	Q9UA35	Q5M6K9	A9L3H9
P47971	A8LXW8	Q6WZ20	A4QFM6	A3CQ22	Q133X3		P47971	P45344	Q6F1W9	Q0ZJ30	A1SSJ0	Q3AE33		P39748	P83755	O52836	Q73YC1	O78418	P45298
P48441	A8W3E2	Q3AUM3	D5GE59	Q2YRT2	Q9ZN57		P48441	P45742	Q3T0R1	Q4FUE3	B9DPL6	B4UDT4		P40146	P85088	Q2FPD4	B8FHX0	A8GKI6	P87130
P48768	A9AYL1	Q5R991	Q3YYB9	Q1J9X9	B5RFH8		P48768	P46353	Q2GL55	Q5ZYN3	Q7A0M7	P61485		P40749	P85153	Q39JD3	Q5L2V9	Q7VJ81	A3MRW9
P49418	A9BME3	Q1R7U5	Q9CZL5	F8GV06	A9WH74		P49418	P52276	B7J4G8	Q02984	A8ESV0	Q0W8L2		P40792	P94210	A8A720	Q2KIV0	Q92ID7	Q73F71
P49582	A9H1N0	A5IXJ1	Q0T241	A5VFP1	Q3INI6		P49582	P53209	Q3ARF1	A7HBQ2	Q5FTX5	Q9M039		P41596	P96196	A2RCZ7	O14112	A1U1T2	Q55610
P49615	A9HRV7	A2RIU4	Q5SL79	O14089	B3TN46		P49615	P55940	A1BJ08	Q74L86	O74472	Q29195		P42345	P9WGQ8	A8F1L4	Q8R0Y8	C3MZB5	B1LPH7
P49657	A9KBL9	P19042	O67328	Q4ULG2	B4TRU1		P49657	P56459	A6T3K8	Q73SB4	A3GHD3	P75123		P42787	P9WIZ6	B7LQC3	Q31IN4	Q6B8W3	A1RT34
P50897	A9KE87	Q87TE1	Q9I0L1	A8ZWH0	A1WHV2		P50897	P56762	P06273	A3MMJ2	A1CTP5	P37380		P43220	P9WM68	A1UK99	B1A926	Q6GEJ2	Q0ABF6
P51145	A9KER2	Q57LD2	Q6A9H8	Q814J1	A5VLI3		P51145	P57427	A9A3X2	A6QJ83	Q10184	A6MME8		P48441	Q00163	A9KBK4	Q5V5R5	Q5TYP8	P66112
P54253	A9KMP0	Q8K3C3	Q1RMP7	A8NYS9	A5FLZ0		P54253	P58678	A9IWB6	B8B6I2	Q0BIK1	Q57T89		P48454-2	Q004B5	C1F905	Q1BRU0	Q941D3	Q6JTB2
P54352	A9KQK0	B7MY79	Q31ML0	Q1RHM9	Q321G0		P54352	P59381	P15688	P48906	Q9IG43	B4TRR1		P48768	Q02588	B7J1B0	Q8R6M1	P52679	Q3JRP8
P54763	A9KSS4	Q1GIN0	P65965	C3K2X4	A1UEY4		P54763	P59860	A1ALP7	Q5PQA5	Q9SG85	Q58071		P49238	Q035G1	A1WVT7	Q6GNY6	Q6CQ91	P22434
P55090	A9LZH0	Q8BHD8	P61657	B0VEC1	Q02SM0		P55090	P62441	B6JCS1	A4XAL2	O51134	Q04JV9		P49582	Q05932	Q1CGU7	Q16AF3	Q9LW60	B5XUR6
P55926	A9MLS2	Q49W00	Q2KA24	B4RCC2	P53843		P55926	P63770	A3D4I4	A3GGU3	A9AHJ2	A1SE34		P49768	Q07SU0	Q3UIU2	B2VE11	B8G6Y3	Q9K4E4
P56174	A9MP50	A9AXV2	Q473U2	Q8PTR0	A9N3I7		P56174	P68240	A5U240	Q8U2A8	Q9P7N0	A4QL19		P53566	Q0BQY5	Q8G7Y3	Q98QN3	A8AJE0	B6JPM5
P59383	A9NHG0	A9VN01	Q9X113	Q9F1N2	Q9XJY3		P59383	P73848	Q35535	Q32RM5	Q5KUJ5	Q02JZ7		P53708	Q0P891	Q65LA2	B7LEL6	B5BJV8	Q6ENH2
P60761	A9SVH7	Q5PME0	Q6WN21	Q0P5C2	Q59485		P60761	P73912	A6VGJ3	Q5UXP9	Q1E2S2	Q2NTA7		P53805	Q0UEM3	B7JGM4	Q82DQ2	O80763	Q87R88
P60880	A9VHG0	B4RE11	A9N1F8	O24169	B2I7L1		P60880	P82204	Q1Q8J1	C1FZ15	P74095	B7UK05		P53805-2	Q12515	P64360	A1WZ92	P0AFG1	A8H1S4
P60983	A9W6X7	C3N5E7	Q9VJ62	Q65NB0	Q5LSN8		P60983	P85120	Q39EP0	Q49378	B5FMU7	B2I0N7		P54253	Q13VC3	Q833U3	Q6YFQ2	A8QW51	Q1B0W6
P61160	A9WDA2	Q1CUH1	F4K5K6	B9J8Q9	Q96MI6		P61160	P92276	Q39QV5	C4LL05	Q4WYV0	P58982		P54352	Q13XA2	A9BNK7	Q8VL04	Q3A3I7	Q9ZM39
P61168	A9WFB2	B7MTV4	A7GV79	Q9X1X1	Q6HNU0		P61168	P9WNJ5	P0AFP2	A7ZLX0	A9HNA0	Q3V7J3		P55926	Q15029	Q5E0M1	B2G5J0	Q1QEQ5	Q9I383
P61168-2	A9WG67	A8FQ97	A9I1U7	Q83FD6	Q5F2N2		P61168-2	Q00958	B1KXY1	Q9EV27	P73406	C3KVF0		P56817	Q1IHC2	A3CM30	Q9FKZ3	Q9TLZ2	B0BUN9
P62993	A9WH85	Q3KPT9	A6W7G5	Q6GDC5	Q0BJQ3		P62993	Q03373	B7JQ14	P07678	Q0S2H1	A5IDM1		P57789	Q1R004	B5R558	B7LVZ2	B5ZAW0	A2RIE7
P63089	A9WKL7	Q54I63	B2K844	Q3A7K8	Q82EJ8		P63089	Q04350	B1YIH8	Q8NR17	Q9JYT2	P64098		P59383	Q214R5	B8D8B0	Q6DP64	H2KYP0	Q74LA8
P70174	B0B803	Q09MI2	B5RFL5	Q4R3I8	B8J1D0		P70174	Q04SE4	B1WP79	Q9JX41	Q8T662	A4WNM9		P60484	Q2FLB2	B7MTA1	B7JFQ9	G3KIM5	P29801
P70377	B0JL91	Q8T295	B4TF96	P0CP27	Q5HQ75		P70377	Q05529	Q9SRL8	Q9FJH9	Q10S65	Q3MHH7		P60880	Q2LTJ5	B2RIF1	Q5WF61	P68263	Q31G52
P70414	B0K9C4	B2KA67	A6T290	Q68X16	A4Z2G7		P70414	Q0A6C9	A0A316	P61002	A4Z0D8	P15897		P61168	Q2YIQ1	P92432	B5RPU9	A8AYH0	Q2YT68
P70580	B0S255	Q2FZ71	Q6ME49	Q6VBQ6	A6VFL2		P70580	Q0SNJ8	Q9ZFV8	Q9SD20	B9JXW8	P33210		P61168-2	Q39US3	Q02180	P0A1J2	A3CZU7	B1J2C1
P78543	B0TM21	A4VYJ7	P53140	A9VS23	P61590		P78543	Q0T515	A4U6W1	Q81WD1	Q5PM99	Q7TV48		P62993	Q3AW67	Q6LYB5	Q4U3P8	Q3SWY5	P41784
P90986	B0TR44	Q0G9X2	Q46439	Q87F94	C1C9T4		P90986	Q0VSE8	P68944	B6JMY1	B6I275	Q8VVB6		P63089	Q3IMW0	Q9JVP8	P0C569	P0A4T7	A4WA58
P91685	B0U0Y0	Q7U516	Q5BLE2	P04008	C1ANW0		P91685	Q15054	B5XP20	B3W8L5	Q0SNW2	B5Y8J0		P67999	Q49Y13	P62062	Q8H0Y1	Q8WJN5	P0ACE8
P97292	B0U101	C0SIQ6	A2S9D3	Q2FK71	Q9G1R4		P97292	Q165P5	A3QCG8	A3NPL5	Q664I5	P63953		P70174	Q49YL6	B2HTC8	Q9CKQ9	Q6GGU0	Q5QS71
P97466	B0UHW4	Q39CG0	O56266	Q85UK6	A0FGR0		P97466	Q1GVJ2	O67655	A8AWP6	Q46AR9	Q71E87		P70227	Q4IER0	B0BU37	Q8X651	Q0T2K0	A8GRC0
P97492	B0US80	Q8PTA5	A7KAM0	B1JE08	Q06FV4		P97492	Q1MA75	Q7U1K1	A7FG95	B1JW62	B5E681		P70298	Q4PEZ2	O62515	Q2NWZ6	Q74A46	A7X5K8
P97546	B1AJ02	B0K0Z5	Q06485	B0BUD7	Q91YR5		P97546	Q1QHP5	A9KXI8	P47815	A1K8P4	P65479		P70377	Q4RTJ5	P82242	P44423	B8J830	Q3ABU1
P97717	B1B534	Q979P7	Q9AHY3	O60178	Q5M3I7		P97717	Q1R5B9	Q5FHN7	B1LC69	B5XZ17	A9MPV1		P70414	Q4UM23	B3R213	Q8D7M9	Q92628	A1JTV7
Q00960	B1I5R2	A8LQQ9	P54651	Q66181	O27234		Q00960	Q2FV22	Q9HYZ7	O26715	Q753H5	Q11RU2		P70536	Q52952	B0DWN3	O52380	Q10PI6	P40985
Q01064	B1L5N5	E5FYH1	P52603	Q9ZGI5	B9MQ92		Q01064	Q2GCF2	Q57KT2	A1TH50	C6DFQ6	Q9TIR9		P70580	Q52953	Q81VZ6	C5GB89	A0R2E2	A4G0C7
Q01083	B1X0U7	P0A7F0	Q03MG1	B5ZPA0	Q9PAB4		Q01083	Q2HJH8	P60649	Q5WT28	A9BPU8	Q8V7G4		P90925	Q53EQ6	Q8ECK0	P09443	Q84RF2	C4ZBG8
Q02246	B2A4C8	Q06GL9	A8H3E4	Q7YRD0	Q5LTU4		Q02246	Q2IEX2	A7ZWZ4	B5RR29	Q8ZTC3	Q8NXL8		P91685	Q54C55	P52577	B1HVP3	Q18FF3	Q4FNT5
Q02280	B2FK95	A2RJS1	A0LU49	B4E5B1	Q934T0		Q02280	Q2RHT6	Q732F6	Q8XIQ1	B0KM55	Q3SHL1		P92208	Q57392	Q0IDD5	P41270	A4TMT7	Q9CYQ5
Q03043	B2FKR1	A8GB21	Q6MAT5	Q3B6L1	Q6H9L3		Q03043	Q2SZW6	Q47HH3	A1TSN1	O51208	Q14BA6		P97292	Q57TL5	A7F2R6	C1DEF6	Q330A7	A9N0T2
Q03164	B2FMD7	Q82UQ1	Q3AV97	C4ZR48	Q9V120		Q03164	Q2T2K3	Q6MDR3	Q4QLF8	Q4A600	P69140		P97466	Q58435	Q02BU5	Q06GL0	Q400C9	Q0SZN3
Q05769	B2FPM1	Q9M376	C1CCN9	Q9PQA5	A4TIQ4		Q05769	Q31MA6	Q5RD48	B3PIW6	O28278	E3PVH7		P97492	Q58976	A9B5I5	Q06668	O26358	Q0AY75
Q09428	B2HIJ2	P05952	A1SNI9	Q0WMV8	Q3ZY85		Q09428	Q32G86	A0KQX9	B1I959	A2AJB1	B5ZXQ5		P98155	Q59560	Q89AQ1	Q0SMH1	B5EE14	C4YSJ2
Q0G819	B2HZL7	A6LB29	P56372	D3Z0R2	B5YR87		Q0G819	Q38XM4	Q5HQ74	Q6UDM4	Q07204	A4W540		Q00960	Q5E7F2	Q5E447	B3QUS2	P32645	Q87MX8
Q0VGY8	B2ITM6	Q4VUZ1	P34793	A2RDH0	Q10360		Q0VGY8	Q3A547	B5RDQ2	B2FMD7	Q11NN5	Q7N3L4		Q02297	Q5E7N0	Q1R389	Q4R812	Q47HM4	Q87YF5
Q12879	B2J9P0	C6C185	Q63RL3	B3ECP2	Q5PDM2		Q12879	Q3APT1	Q3A7N4	A9IWH0	A7MU48	Q6GF03		Q03043	Q5F5D9	Q83C38	Q492K4	G3XKQ9	A1R551
Q13153	B2K6E6	Q1JJ37	A8F8Y7	B5FG65	B0K2W6		Q13153	Q3IYH4	Q8CPV3	A1T0N0	P04168	A7FLY3		Q05769	Q5H0S1	Q3JCM5	P93254	B4TNI6	Q8R0A7
Q13286	B2UCA8	A1UEC0	P0DKH3	B4TFY4	Q1R310		Q13286	Q43971	P65452	Q2JJA9	Q5GF63	B6I1V5		Q06145	Q5P3C5	B9EBD3	Q0HRM1	C0JAU3	A9NC98
Q13387	B2VDB4	Q196X2	Q5ZYF8	A5WD25	Q4JVX2		Q13387	Q45479	P44706	Q6C4I6	P68230	A4T0M5		Q08499	Q5QYW1	Q8R6A3	Q9ZCW0	Q10191	Q717Z2
Q13671	B2VI31	P43942	C3NDQ2	C1G966	Q6LYP5		Q13671	Q4A0R6	Q7MN52	A9MLC3	Q6Z5M3	A7GE42		Q08828	Q5SHQ0	Q9KQI2	Q01179	E9P974	A8Z012
Q13936-17	B3EH29	P45008	B0U288	P56392	Q8XJL9		Q13936-17	Q4UJV6	Q71UG1	A9VMA5	A1APK9	B4TWH8		Q09428	Q5SIA8	B8D9G9	Q8FVL9	Q8R6E7	A4GGE6
Q14833	B3H4P1	Q731D9	Q54NM9	P60862	C5FD74		Q14833	Q4WQY5	B7NFU9	P72660	Q75DU9	B2VCA3		Q12879	Q5SLP7	A9KH30	Q0U5F2	Q54PD9	B2VDE5
Q16288	B3LRI4	P52761	Q17X26	A8GTB0	Q8Z3X8		Q16288	Q52877	Q1BSF9	Q1JA50	P28851	B8D8Q6		Q13541	Q5WFT0	A2BPB2	Q2YYC1	Q39FG2	Q4UUK2
Q16620	B3PCS2	Q15NT4	O66967	A5V4L0	E7QFR8		Q16620	Q52952	Q54V61	Q8ZQW2	C6D8W9	A1AT90		Q13671	Q5WGV5	Q41669	Q1RF23	Q8Z4E6	O50087
Q16650	B3W9M6	B2T0I4	Q2IPE3	Q34950	B1KI70		Q16650	Q55842	A4XBI2	B8FLE8	Q3ATB5	Q1CV50		Q13972	Q5XD01	Q5HEA0	Q9N0C8	Q6DIZ0	Q96070
Q16665	B3WEJ1	Q8TGS8	P16122	A2STI6	A5UDH0		Q16665	Q5B9G5	Q7MAX8	A0A0F6B244	Q9SYG1	Q8D994		Q14934	Q5ZU04	Q6BZW8	B9MQ85	Q2NEM4	B6J8G8
Q1ECW2	B4EU79	B5FPP5	P45451	P46385	A0R563		Q1ECW2	Q5HMF9	Q8CR39	Q0TLW2	Q57RG6	E0J5J4		Q16566	Q5ZYH5	O05511	Q9ABS9	A4TQ86	A7MY03
Q20411	B4EZM4	Q8WZJ8	Q6G5T1	A8Y9D1	A7MTS9		Q20411	Q5NMC2	A7N6R9	Q5XH39	Q0TEX0	A1UUG9		Q1ECW2	Q62348	Q3KFI7	Q646L1	Q6AMF9	Q819F1
Q21691	B4RV85	Q9PGC4	Q1GSF9	P40379	P80287		Q21691	Q5SIA8	B0UWP6	Q83P77	P04872	Q8Y7I3		Q20574	Q62HL4	B2IPQ3	Q5ZIE8	C3K6K2	Q7MAR3
Q22720	B4RV94	Q1WTM2	B8D9U3	Q68RW9	Q85FI7		Q22720	Q603C7	Q633K5	A4QH59	A7GDQ1	O06899		Q22720	Q65W90	Q9D968	Q6ENA1	Q4UZT2	Q38XN4
Q23049	B5ZSC5	Q5P7Z3	C0Z7G8	Q9SYJ4	A7MQL5		Q23049	Q60856	A1KFH3	Q5NEX8	Q67KH7	O13921		Q24049	Q6ALW3	Q58273	A1RLX5	O26009	A1JI47
Q23430	B6IN25	Q96542	P38171	Q9BMX5	C1L2V4		Q23430	Q608L5	Q56598	A9M3Z7	P0AEG3	Q8TUE9		Q24151	Q6AP44	Q62F43	Q46LD2	B2TPY4	P61433
Q24049	B7LPM5	P16168	Q9ZKT1	Q2LQ95	A1U3Q4		Q24049	Q63QW9	Q83HJ9	P64355	B4J6N6	C4K6Y0		Q24210	Q6BPF8	A4SMQ0	B7NJG6	Q8DR13	Q3AS33
Q24418	B7LT90	Q6KHY5	Q7A5X8	A9M375	B2SIH3		Q24418	Q69U54	Q737Z7	P80321	Q15NP1	Q5U8S9		Q24418	Q6CJ48	C1CJF3	A3CPY9	Q8A4P5	Q4L9R6
Q24546	B8BIM2	Q6AD00	B7HSN5	Q8W4K5	Q817R6		Q24546	Q6BQD2	P43794	P13786	A1S4F9	B9JRY5		Q24535	Q6CZ92	B6EP33	P25016	Q0I2G1	Q9PQ74
Q27324	B8E325	A0PM83	P84062	A7ZJ94	Q664R1		Q27324	Q6D3U2	P94516	Q5XAQ7	Q9V8M5	Q0HHH5		Q24546	Q6CZW1	P11089	B0BNR5	P19252	A4G5J9
Q3TIR3	B8FZA5	A8GN71	C3LLJ2	A3N2P8	Q5WFN0		Q3TIR3	Q6D421	B6I6P3	P56600	P0DI32	Q821Z3		Q24592	Q6D012	P0C952	Q8CS80	C1ANN6	Q5UZF0
Q4ACU6	B8I2Z2	B6IB44	Q59050	A9ETF4	Q2FUS7		Q4ACU6	Q6D7I5	Q87DZ8	B2TZS8	Q9F3E6	Q1BRE9		Q27324	Q6D0I9	A7KAI3	Q8XJC5	B8NI20	A5MZ33
Q505J9	B9DTR8	Q57E41	Q5X9U6	Q0SQF8	P62442		Q505J9	Q6D842	Q0BIE9	Q6BH65	Q5XAP4	B5VIU1		Q28CH2	Q6D0W7	Q4N594	Q32CI3	P62183	A4IZU5
Q5E9J8	B9DV19	Q84WW5	P75263	A5GVW6	A3PEH9		Q5E9J8	Q6DAR0	A4FLL5	Q9A8J0	Q9FM87	Q3YXJ3		Q3TXX4	Q6D2U2	Q5SKV7	B7LKG3	P04770	Q18406
Q5JZQ7	B9K7W1	P80907	P44592	A5WAT0	A1URM7		Q5JZQ7	Q6F165	B7N626	Q2RGW0	Q88AR1	Q5H187		Q4ACU6	Q6D8F3	A4G9H5	A7NR17	Q3STQ8	A4WNM7
Q60829	B9KD77	Q9PR57	Q8TW10	A1T6B0	A5VQZ4		Q60829	Q6F7N0	Q3SHL2	Q6G164	P0C8Z1	B5Z3R6		Q505J9	Q6DGQ4	P13077	B4SX00	B4RTA0	Q7VLX6
Q60841	B9KFP1	Q5HP53	Q3AHI8	Q9A8M7	Q8W4C2		Q60841	Q6LUG1	A4FV14	Q7N6I6	B9DY72	Q08522		Q5T601	Q6DJF8	B1X776	A4WFL3	Q5KWZ5	Q9USM9
Q60932	B9KIJ7	B5XUA2	C1CAL9	Q1G866	Q3JVZ2		Q60932	Q6MFS1	Q3KM93	Q5HW32	Q1MPH5	P81732		Q5XIP6	Q6F1Q6	P04793	A8A3H0	Q038G0	A1K601
Q61025	B9KJ46	Q3E9F5	Q7W2H1	Q03182	B1ICA2		Q61025	Q6N4V6	A1WFT0	Q6G5M0	Q1GBU7	Q8CTR6		Q60829	Q6FL71	A3PNQ9	P47572	Q757V8	B6JCI3
Q61221	B9M6V4	Q6GCT4	A7Z768	Q2L2B5	A1K9B3		Q61221	Q6NSI8-2	Q8G0G2	Q9T9Y6	Q5E993	B7HLE6		Q60841	Q6LXE4	B7UJ81	Q4RLT3	B2IED0	O33777
Q61330	C0H3R3	P57892	Q9Z6X5	B8DJG5	A2RIR4		Q61330	Q728R9	Q0VCQ1	Q00011	C0Z6L3	A5EK34		Q61006	Q6N8F8	B2VII2	Q5XAI2	Q657B3	Q2J2B7
Q61616	C0JB92	Q5RCR3	Q1ZXK1	B3ERW0	C6DF06		Q61616	Q72DX1	B7MC31	A9KGE3	B3LT59	Q8D3J0		Q61144	Q74CB6	P52449	A5FEC6	Q8RGH4	Q0ICA6
Q62414	C0QWF7	A4VYP4	B3H2X0	B2FPR2	Q11TP2		Q62414	Q73S85	Q8EBI7	A0AHK7	A7FQP0	Q9SZ54		Q61616	Q75JQ1	Q46I46	P12031	Q2KI89	Q2LR04
Q62656	C1AA54	A8I1W4	P66449	Q92IS6	Q2YWG0		Q62656	Q7BWI3	B5VQU2	Q42969	O66659	Q0AWX5		Q61955	Q786F2	Q6GAW2	Q162Q2	Q5FH27	A2S756
Q62765	C1DCM4	Q61QT3	Q30QB8	A0LRN3	B0BBM1		Q62765	Q7MPS3	Q8Y8L2	Q91293	Q99LD9	Q9FKZ2		Q62470	Q7L3B6	A4YPV1	C5BAI0	Q9ZLX4	A9KPF4
Q62809	C1DKZ8	B3H177	Q3K5V3	Q46BC9	B2KB84		Q62809	Q7N3Q6	B2S1W7	A7HWX2	A9A9R2	B7HLG3		Q62809	Q7ND17	O23936	Q8A608	A6TGG8	A6VJW0
Q62910	C1I202	A8MM35	Q2SML2	Q2A447	Q8CE96		Q62910	Q7NQH1	A1B389	P68959	B3CNH0	A1K3E5		Q68ED7	Q7NKK4	Q3KKH0	B0K3T5	Q3SRN1	B5YWD8
Q63374	C1KWT3	P10799	A1RXE1	A9R933	Q92JR0		Q63374	Q7SXW0	Q8BHE1	P0A6R8	Q2FY47	Q59168		Q6AY80	Q7SI17	Q0JJS8	B1J2D7	Q06973	Q2RLT8
Q64732	C3KAC9	Q96SN7	Q21M57	A1KT00	P22656		Q64732	Q7UFW2	B6J4T7	A3CX71	Q1LU86	B9IUG8		Q6J5K9	Q7UJ69	B0S8I0	A0B8K9	C1D5I3	A5UG10
Q7JQF1	C4L1C0	Q8DCU4	B4RT40	Q8EQL0	Q5HLM5		Q7JQF1	Q7UNR3	P12424	Q0BKX8	B8ZLB0	Q8XLN7		Q6UUV9	Q7UKI3	B7JBH8	C3MC05	Q92IU8	A8G0W4
Q7JVA5	C4LJA9	Q5HM95	B7HHH7	B5BJG6	Q8PC73		Q7JVA5	Q7VR05	Q21K60	B8DBI0	P57914	P9WG23		Q6YBR5	Q7VEB3	B0T797	B5R7K7	Q6NMC6	Q12EQ4
Q7M759	C4M572	C3LR98	A6U7A0	Q0BIV8	Q605I7		Q7M759	Q7WDY6	Q0TEI8	B7LA12	Q216G8	Q16MK2		Q70KY4	Q7VKR8	P0A3K5	A7GCV1	B3Q001	Q8K0R6
Q7PLI2	C5BQB2	Q6BWZ7	B7IF44	Q55FV8	Q9FKF4		Q7PLI2	Q81G00	Q4J8E9	Q73XH8	Q4UQP3	O26016		Q7KRY7	Q7VU45	B9M5C0	A8YVW9	Q6FJV0	Q69L93
Q7TPG5	C5BRL2	O94600	Q8HQB1	Q8Y6X9	Q4UND8		Q7TPG5	Q820Y1	Q68WJ2	B1LKE8	Q0SWB8	B3EMS2		Q7PLI2	Q7Z309	Q5LYY7	Q88ZF1	C4LBP7	A8GRC1
Q7TPG7	C5C0G0	Q9T1V1	Q7DM39	P9WG48	B2TRH8		Q7TPG7	Q83EL0	D3ZNQ3	Q6BZF8	B7IA77	B2U4S8		Q7TN99	Q7Z6I8	Q92E84	Q0T1Y0	Q6VAY5	Q8ZBU2
Q80WT0	C5C5Q7	P51201	A0KZM3	B8E6B4	Q2RSE4		Q80WT0	Q84F16	Q99393	Q7NS40	A1UUB6	P0A355		Q7TPG5	Q80HV8	Q65UU9	Q5RC42	Q9XB38	Q5L4W6
Q80Y98	C5C9Q7	Q9DHT0	Q9RLM3	O82703	C3L7B6		Q80Y98	Q87I11	B2U084	Q0VCU8	P9WJ37	A9VHU1		Q7TPG7	Q82IE7	B4RJC9	Q67N10	B1IUQ0	Q5T6L9
Q86B61	C5CC48	A1D432	B2ISS3	P54133	A6VGZ6		Q86B61	Q88A46	P02049	Q47VA3	Q21PU3	Q18B66		Q86B61	Q83BL7	A2AJT9	A5GT44	Q3JQC8	C1CIT8
Q8BGD7	C5CHX9	Q7ZVZ6	Q756C2	Q3MA19	P73319		Q8BGD7	Q88FS6	B3GZI6	Q7ZXF5	Q57287	A5ISZ4		Q8AWC3	Q87SG3	A9NBC4	B1KJM7	A0LDW6	C1ANM2
Q8BYI9	C5DXN2	A0LA32	P0DC44	O83220	Q8KA29		Q8BYI9	Q89AW2	C1ET60	Q46AR1	Q2FHW4	Q8S8M5		Q8BGD7	Q87Y50	Q8KHX9	A5ICK4	Q0TL76	P07317
Q8CC35	C6DBJ1	Q6LVL0	Q47WP8	Q7MPH3	A4IMD1		Q8CC35	Q89K19	P9WPV3	Q97SS0	Q73VS1	Q73T98		Q8C3Q5	Q87YI1	Q9RUV6	B1IX88	A9NBH0	B2GBA3
Q8I4N4	D0ZE09	B1JJ21	Q7UKQ9	B1I8F7	Q6DIW6		Q8I4N4	Q8C9X1	P57126	Q1QE02	B5FRC4	P33117		Q8C726	Q89K89	Q8RAC8	Q551X9	P07989	B3DSV2
Q8MLZ5	D2RES5	Q5F752	B1IQK7	Q6NLU6	P0CAP3		Q8MLZ5	Q8CWX4	A1W0I1	Q4QLV5	B3QHD0	Q66FC9		Q8IQ70	Q89M07	P62458	P9WNI2	Q887B0	B2JZA2
Q8N2Q7	D3DKC4	Q5E2C2	A9NBL7	Q8KRZ2	Q3B6F5		Q8N2Q7	Q8D2G5	P75533	A4W496	Q2SN53	B4R968		Q8IQG1	Q89SS3	Q1C4E5	Q59491	B5FGB1	A1V0H0
Q8N3V7	D4D448	A6VD64	Q7A071	A9QYL4	B0CH16		Q8N3V7	Q8E9R5	B8IJD7	B5F867	A6ZM93	P9WMR4		Q8IS44	Q8A8C3	P0A3H4	Q03CP2	A6WI45	A4VL74
Q8R4I7	D5VSX2	Q46ZH2	Q9FFT4	A1KUU4	A7NR44		Q8R4I7	Q8EBX6	P0CM79	Q7RWV9	Q5LH44	Q68XM6		Q8IZY2	Q8CWX4	P30353	A5UYW4	B8J374	P33081
Q8SWR8	D8ILJ0	Q63S63	B2VDJ8	Q46GA0	A2RDL5		Q8SWR8	Q8ED80	A0Q0E9	Q8NKC2	A5WDV6	O03520		Q8MLZ5	Q8CX49	P0C291	O51882	B7NF54	B1IVG4
Q8TDC3	D8MPW4	P51418	Q60101	B8GZS3	Q74I98		Q8TDC3	Q8EDW4	Q975X3	A9Q1J7	Q6AHN6	Q9V3B6		Q8R4I7	Q8E8D9	P08445	P0A016	P81628	O48459
Q8VHH7	D9TT09	B1YWR8	Q18CA2	Q6A9J2	Q8KA17		Q8VHH7	Q8EEE1	Q57PU6	A0A0H2XIK2	Q4IJM4	Q88J06		Q8SWR8	Q8EGR4	A4W0A9	B3M123	Q1BY59	A3DDQ3
Q8WY21	E1WA38	B7MQZ3	P62734	B7NF99	Q7A2Y8		Q8WY21	Q8EEN5	P03590	Q8NXN2	A5VUU3	B2SDI9		Q8WNW2	Q8EQF0	Q8PU42	A9A1F0	A7NHA9	A0KKW8
Q91903	E7FDE0	B0KCK3	Q4JQI7	P20372	P21911		Q91903	Q8EG19	B7LNW4	A6WFV7	B8E9T1	Q07384		Q8WY21	Q8G9P0	P65644	Q5X990	Q8DAH1	Q99J59
Q924A2	F4ISV9	O66647	Q55G10	A0LUG3	B8ES25		Q924A2	Q8EH99	P58527	Q6HDN3	Q7V7Q3	A5EGE2		Q920B6	Q8KBK3	C0RHD5	A7FGC1	P95721	Q8ZGH1
Q92686	F4KFS5	B1VKF4	B4SV85	Q3KL69	Q2UTP0		Q92686	Q8EI35	B2S6U9	P25956	Q5I191	Q2P849		Q920P3	Q8NP73	Q81LI3	O34755	A1WWE0	Q324R2
Q93ZR1	F4ZCI3	P16147	A1E9J1	Q57594	Q12000		Q93ZR1	Q8EK30	Q9ABF3	Q9B167	P0AAY2	P23629		Q92112	Q8Q054	Q8XGA4	A8ACL7	P0CL99	P46556
Q94918	G5EC86	Q1AU18	Q2ILU8	Q9D328	B2AL40		Q94918	Q8EKS6	A7MKD4	A5DI11	Q8VHW1	C5A2D9		Q923J1	Q8R033	Q82VC2	A5EXZ5	Q72VU2	Q5KWE8
Q960T2	I1S4N7	Q95T19	Q54VN6	Q9FIH2	Q89AJ6		Q960T2	Q8F1M1	A6LD04	Q8FPN2	A8Z1J3	Q493N7		Q924A2	Q8TK70	Q5S260	Q72XT9	Q9RSQ0	Q93AK1
Q96RK0	O05204	Q5NHI8	Q21RV9	C0ME20	P58714		Q96RK0	Q8FDL6	Q6TA25	Q9TF31	Q6HD57	Q1PEZ8		Q92831	Q8UE06	Q4KIH1	O74417	A4XF36	Q9LXQ1
Q99538	O05269	B8FVH4	Q114V5	A1V1Q6	P9WI43		Q99538	Q8FI04	Q3IYU4	Q9CES8	Q2GE12	P56297		Q95YM8	Q8UFU1	Q81JG7	B1LLT7	Q6NQK9	Q1R022
Q99853	O05333	A0LQ64	B3E0U2	A5W9T8	E3F0U0		Q99853	Q8GMR7	A1SSQ7	Q9ZHC5	Q7CFM4	Q71E99		Q96AB6	Q8UIH1	Q8YQF1	Q1Q7X0	A0K9N9	B7J3C1
Q99965	O05755	Q3K306	B2S7X9	B0SFJ3	A2BPV5		Q99965	Q8GWJ6	P0C6R2	Q9BRT8	Q1C743	A9KG88		Q96KQ7	Q8Y239	Q2KX31	Q49113	Q8CWN9	B7MD78
Q9BX79	O06069	C1CAM1	Q6UWS5	B8MYS6	Q3SVS4		Q9BX79	Q8GXD9	Q54N08	A6LPL2	Q9WYI2	P30063		Q96Q07	Q8YAE3	C1CTA3	D1B5U2	Q3ZX82	B6K2P1
Q9BYJ9	O06727	B3DQ17	A8AU96	Q31DI1	B1Y2G9		Q9BYJ9	Q8H1E4	Q039K2	B5EWY8	A7SLW1	Q1C554		Q96RK0	Q8Z2B3	A7X441	A6VNS4	P91428	Q2FTM6
Q9C0D5	O06993	Q3YWW3	Q0K606	Q9A515	P27129		Q9C0D5	Q8IYY4	A8F8Y4	Q5L6Y4	A4JS72	A4FWB9		Q99538	Q8Z3H5	P96715	C1C7H6	Q382H9	C6DAI7
Q9CS84	O07329	A5UA84	Q08A25	Q9P8X9	B8EBK0		Q9CS84	Q8JHH5	Q1WTU5	A8GPH5	B5YL83	Q6BIA1		Q9BIG4	Q8Z521	A0PXN0	B6J775	P77390	C1CQX9
Q9DB50	O07443	A4W7Z2	Q1H3M2	C3P8P8	P0A9J3		Q9DB50	Q8KBY5	B9RHX7	A7Z2K2	Q605I0	A9QYQ6		Q9BPZ3	Q8ZAP9	A9KD33	P44624	Q6ZV80	B8FRS2
Q9EPB7	O09175	Q65UE8	C1K5M2	Q6G8P7	Q74MZ5		Q9EPB7	Q8KE61	C0QTG9	Q6HCP7	P80032	Q3YRB4		Q9BYJ9	Q8ZKL9	P0A6E5	B5BCG4	Q50983	Q51974
Q9ERK7	O09460	B0BRS6	Q7WL48	B8DNV5	A1V052		Q9ERK7	Q8NNV7	Q0I3W7	B5YSW3	Q8H0B6	Q8XMJ2		Q9ERK7	Q8ZPR4	Q8KA61	Q1Q9K6	A4QKR8	B5YAL9
Q9ET77	O10374	Q5ZU30	Q9LNC2	B4RMZ1	Q15PI4		Q9ET77	Q8P7J1	Q914G5	Q8RDW6	Q8F0Q1	Q66GI1		Q9ET77	Q8ZR88	Q8ZFZ8	Q5FHH0	A7MPI6	Q54T16
Q9H2X9	O13541	O29969	P57212	Q8PM80	P0A0D1		Q9H2X9	Q8PXL7	Q0RBM4	B9EB69	Q21JL6	Q5P9M3		Q9GNQ1	Q8ZTM9	A1RJV7	A8FFP8	A1AAI0	Q6P7G6
Q9HDB5	O13942	A0M787	B9KZD4	Q9XFI1	Q97EB8		Q9HDB5	Q8RG35	O67059	B8EA68	Q828X4	A0RKC7		Q9HCK8	Q8ZU97	A9NB81	P0CO91	Q09ME8	B5YYA8
Q9JM73	O15371	Q06659	Q0MQD8	P07885	B1IXY6		Q9JM73	Q8TWD0	Q9HVM4	C6DIM2	B8HKC7	Q07E49		Q9JHG2	Q94360	A0QL81	Q4FLS1	Q6YR11	O78778
Q9N5M6	O15511	A0Q869	P15582	A9NAB1	B4SJC0		Q9N5M6	Q8U1S9	A3PAP1	Q39RG5	Q5R5R4	A9M5C2		Q9JKL8	Q94A02	Q5E3E5	Q1QD14	Q57AE3	Q5LX60
Q9NFU0	O24991	Q0AF50	A5G5H3	P49166	B2HNC1		Q9NFU0	Q8UD97	P30198	C1F557	Q1BHG2	Q5PJH0		Q9JM73	Q96PP9	P49420	Q9ZQ91	B9JZK8	O66727
Q9NPQ8	O25088	Q057L5	P0DC36	Q9IA76	P0DE17		Q9NPQ8	Q8VWF8	Q6AYK4	Q9TM34	A1BJ68	Q75D23		Q9NB71	Q99KN9	P00281	Q12GX4	B4RBZ4	A2STZ6
Q9NQU5	O25360	A1A1E3	A1WYZ7	Q1JK78	P0DJ51		Q9NQU5	Q8VYU3	P54894	B1IQ15	Q00240	B4EY70		Q9NFU0	Q99LP6	B4RLX9	B8ZTP9	A0Q6A6	P98021
Q9NRG9	O25655	P75113	B7GPW0	Q9RY50	B8D1C5		Q9NRG9	Q8X743	Q0TKM1	A7FFJ4	Q6PAF4	O26819		Q9NGC3	Q9AE09	Q90828	Q7SZB5	Q1R994	Q6M060
Q9P286	O25716	Q04BJ8	Q2FV22	Q8CRG8	P37760		Q9P286	Q8X9T8	Q94Y64	B7L4D1	B1KWN4	A1KIP0		Q9NQU5	Q9C7G1	Q2J9S7	Q3YVE9	C5CQ78	A4W6G6
Q9QUH6	O26010	B2JED1	B5BDA0	Q055D0	C5A7C4		Q9QUH6	Q8XJN6	B2UBP2	Q6CS34	Q6G090	B6JN78		Q9NYG8	Q9CDZ7	P39525	Q1XA32	Q5FIX8	A2SQ88
Q9QUK3	O26158	B5YG37	Q12MF0	Q0WWT7	A1W1U6		Q9QUK3	Q8Y5R1	P22476	B4TJR0	P15349	Q5Z1K9		Q9NYY3	Q9CHI1	Q2FLH1	Q21444	P0CAI6	Q73MY1
Q9QX74	O28751	Q6FSJ4	Q9CDY4	Q5XDK8	B2VBT3		Q9QX74	Q8Y6X4	Q68W45	B8H8L6	P47903	O94703		Q9P286	Q9CQT1	Q5M9N0	Q14FC2	A5UCZ3	A4WN87
Q9QX74-7	O29522	Q7VDS4	A3PF24	Q0G9J6	Q8C5N5		Q9QX74-7	Q8ZCS5	Q3V4B5	Q8VXX4	B1XHW6	Q0TLC3		Q9QX74	Q9ENL1	Q8R3C1	Q1J4Y7	P38275	B1MGE4
Q9QYH7	O30207	Q2RBJ6	Q661E0	A5GNI7	Q8A012		Q9QYH7	Q8ZNF3	Q45723	A9H3N4	Q7TPF1	Q4UMX2		Q9QYN8	Q9HDT8	B7MGM4	P68308	B5ZMW8	Q3A6L6
Q9QYN8	O30332	Q8W3D0	Q5JJF7	Q9PA83	Q9V251		Q9QYN8	Q8ZPU8	Q7P0W5	Q97R82	C1D6J9	B9LE93		Q9QYR6	Q9HLY3	P02148	P9WKN1	Q2WGD3	Q54WF3
Q9QYR6	O30509	A9H3Q5	C0Q6G1	P55253	Q8FBI7		Q9QYR6	Q8ZYF2	P34812	Q5FN07	Q3JU20	A3PBB3		Q9QZ05	Q9HXY9	Q84K34	Q55423	A4WQ19	G2TRN3
Q9QZ05	O31164	B7J460	Q7NYX3	Q5X5I9	Q75F70		Q9QZ05	Q92QK5	Q2TAD9	Q8R7Y1	P55725	C5DTN0		Q9TST3	Q9HYQ8	P33112	A6LPR1	Q6A6Y8	P0CC95
Q9UBY8	O31458	A6MMJ9	Q1LTD2	P47684	A9MI48		Q9UBY8	Q93TN0	Q9SXV6	Q5UPS9	P75383	Q3A7Y4		Q9U9K0	Q9I5Q9	Q8KEM4	Q80ZJ7	Q74L13	A9XLE2
Q9UD71	O31503	B3R2B4	A1U3H7	Q83GF1	P00263		Q9UD71	Q97IP6	A9VH19	A3PF35	C1FLB6	Q7VQD2		Q9UD71	Q9K0N4	P34961	Q48979	B3QHS1	Q5HR57
Q9UHC6	O31587	A6QG89	P57821	Q3IUG3	B1HTD1		Q9UHC6	Q97KI3	Q3ISC9	Q55CV7	Q17QJ2	P50509		Q9UI40	Q9K1A2	Q5UQ34	Q8NNZ4	Q6G0Y3	A6QJ87
Q9UHG0	O31742	C1CB39	B3GZ06	Q9AJ37	B3QCH6		Q9UHG0	Q97W70	Q0STA1	Q5L898	B8D7H4	A3PCS3		Q9UI40-2	Q9KQ52	A1KUU8	Q9L7S0	C1CCH7	A4TJK0
Q9UI40	O31749	B2VDQ9	Q1A246	B4F1M6	Q1QUS2		Q9UI40	Q98Q11	B7LHJ3	Q63QM4	Q71XK8	A5GAV5		Q9UMN6	Q9KRP1	Q7VIR3	Q9W762	A4G265	Q1CNC8
Q9UI40-2	O32028	Q8X8H9	Q31E84	Q8EDG7	Q16CE0		Q9UI40-2	Q9A5B8	A7H9U1	Q4P1V3	P49530	B5RM45		Q9V3W6	Q9KTY9	A3NTA0	Q0AAG2	P67118	O64330
Q9UK17	O32029	O83059	C3MW64	B7N3N7	A6VPZ6		Q9UK17	Q9CGW5	Q9I2J9	Q8SW19	Q8D2U3	B2THS4		Q9VD44	Q9KU64	B4EXV4	Q3J771	P36072	P47606
Q9ULP0	O32055	C0Z274	A9JSR5	B4SKX4	B8DCT6		Q9ULP0	Q9CL97	Q5JHH2	Q52E73	B2UY48	Q2Y6R0		Q9VEN1	Q9KVY5	Q8EDD7	A3M9H4	Q05105	O86655
Q9UPY5	O32094	Q8I7Z2	P0DST7	A4W2M7	B7V7X6		Q9UPY5	Q9CXH7	Q83AX3	Q7UQA4	A6T144	O94085		Q9VM90	Q9L9I8	Q31XF7	Q2S3P0	Q8PAV7	A9KJI8
Q9UQB3	O32462	A8EXL6	A9AGW1	Q6F7G9	A2APY7		Q9UQB3	Q9DAI6	Q86IY1	Q9AWS0	Q49414	A6VN85		Q9VNE2	Q9M7Q7	Q9ZE81	Q2TZ06	P67112	Q7YWU9
Q9VPM5	O32483	P12659	B7NHH9	P24471	A4QGZ4		Q9VPM5	Q9H553	O31554	A4TPB9	P47080	Q5XC49		Q9VR82	Q9PEI3	Q69548	B2UMT6	B8JAC3	Q5HH01
Q9VVT5	O32965	B8G9S3	B5YXQ7	Q2GL46	B7KSC2		Q9VVT5	Q9HVW9	A9W5L4	B8IZP3	Q8XXC5	Q2IGK6		Q9VSR3	Q9PGG4	Q20591	Q3J1A1	Q3YUZ4	Q2IJ83
Q9VX88	O32993	Q775T6	Q6AG59	B4SKX6	B4P9A8		Q9VX88	Q9KA66	Q5PK92	B1LGS2	Q9ZBI5	Q8G7X0		Q9VVT5	Q9PIZ1	Q9Y7P7	A8GKJ4	Q93W66	P62844
Q9W4E2	O33558	Q751F1	B0RVE9	B1JMM4	B5YJT2		Q9W4E2	Q9KLX5	Q3J5Q9	Q83EV3	Q32C18	Q5WLQ9		Q9VWE0	Q9PP26	Q8A5J0	Q89J73	Q2GGA2	Q92J97
Q9W4S9	O34293	O25511	A0RIV4	Q61JN8	A2RDK9		Q9W4S9	Q9KQC6	Q121Q5	Q049T6	Q2SU89	Q8KM02		Q9VWW0	Q9PPK3	Q29CU2	Q0BV17	Q6D0J4	A7ZQ60
Q9W4T4	O34475	Q9HCI6	Q68S07	Q1INB1	A1JLI2		Q9W4T4	Q9KUD9	Q9SYZ8	Q9F4E2	Q5VV11	Q5XCQ3		Q9W4E2	Q9RP19	Q9CNY2	Q57125	Q00113	Q55692
Q9W596	O34790	P18455	Q83FP1	Q8DXI7	P0AFJ6		Q9W596	Q9KVM1	P9WLI6	Q13L77	B5F621	Q6LME3		Q9W4M9	Q9S5G4	B8JAL5	Q6CJ29	Q7VLE3	P9WLF2
Q9WTR6	O34824	Q67KP0	B2G850	A8GN11	Q9HGZ1		Q9WTR6	Q9LHH7	B7MBH1	B3Q6V6	Q5I152	B1K366		Q9W4S9	Q9SN23	Q65DW6	A1AJC0	Q58176	Q4QK50
Q9WUA5	O34967	Q5A660	Q5R7H4	Q8E656	B0VQD6		Q9WUA5	Q9NX70	O31539	Q1LQ52	P0A1S9	Q5NHX6		Q9W4T4	Q9SXD5	F5HHT4	Q8G1L5	C0Q3N3	A8FGT0
Q9WV31	O35633	P69815	Q809J3	Q7T0X5	Q5KYI8		Q9WV31	Q9P1A2	B8FEU1	Q9ZLD6	Q9PIX9	Q96PI1		Q9WV31	Q9U0M8	A7WZR7	B1JF19	Q81021	P48499
Q9WV48	O42644	Q3Z2B6	A6S8A1	Q474Y6	Q9LUT9		Q9WV48	Q9PNN7	Q67J48	P77156	A2RHN5	Q49Y08		Q9WV48	Q9UKM7	Q5L3X5	B9KNZ3	Q3IH71	P9WMT6
Q9WVS6	O43741	Q91QZ2	Q9KUU2	P9WPB9	P23761		Q9WVS6	Q9RAE4	B0UD12	B5Z8F5	P82658	O32757		Q9XZL8	Q9US52	Q9LVM9	O05399	A1RDW2	A6ZRW2
Q9XTN2	O43824	P0C5A4	Q1RKD6	Q67RZ3	A7MBD1		Q9XTN2	Q9RGX2	Q1MHJ7	Q5WEF9	B5YVG5	Q8ZBP8		Q9Z1B3	Q9UZN1	P81174	O92605	A1ABA1	Q2A3R0
Q9XTY1	O43916	C0RIE6	A1TB25	P83752	Q02A42		Q9XTY1	Q9RT22	Q87WG7	P56132	Q8SRY4	Q3AW35		Q9Z2D6	Q9X1I1	O05086	B4T6Y0	Q6BSB9	P48323
Q9XZL8	O48403	A1TXT7	B1ZG93	P00467	Q6HAY6		Q9XZL8	Q9S0Q8	Q31XZ3	Q8ZMX8	A8XPH5	Q21N99		S4R2P9-2	Q9Z7G2	Q3JBE4	Q1DG16	B2JZ46	A9W377
Q9Y277	O49250	B4TUQ7	Q3J6L9	B0V9Q9	Q3Z7S9		Q9Y277	Q9UHC1	Q8ZJA9	B0VMN8	Q1I5D3	A9R466			Q9ZML6	Q99L60	P94371	Q5FSH9	Q1GYY7
Q9Y2Q0	O49255	Q5BDG8	Q93ZY7	Q96WN6	B4EWY5		Q9Y2Q0	Q9UJW3	A9KR30	Q03913	O31597	P03964				P87145	P0A2P3	Q11123	A5F2L8
Q9Z1B3	O51351	P0DC75	Q82TZ9	Q0BSX3	A2C0K7		Q9Z1B3	Q9VBG6	B7UMH5	A5EF51	P03689	Q5UR95				P27509	Q5ZJU8	O04621	B0T377
Q9Z2D6	O51743	C5D3B3	Q39644	Q5Z1H8	B1JDZ8		Q9Z2D6	Q9WZ26	P44530	Q6DH66	P06793	P73795				C0NQU6	Q11072	B7MRR8	Q08540
S4R2P9-2	O55754	P44499	B1IW16	O31795	B0JXE2		S4R2P9-2	Q9Z803	Q8KIU8	B1XJW1	Q3J769	P55641				P76223	P0C9B9	B0CJX0	C3LTP7
A1Z9X0	O57425	A6Q3U3	Q1E2F1	Q8CSX8	Q472F2			Q9ZCE2	Q8FA95	A6U1P1	P07066	C6DFE7				B2TTN5	Q8TGP1	Q7VMI2	O67411
A2VEI2	O58316	P75050	B5FEA5	P68498	Q9ZCW5			Q9ZD84	Q89PK9	A6UPL1	P9WLN8	B7MJ93				A8FB95	Q08716	A4SHM8	C4ZVI8
A8MYZ6	O58739	B0SP88	Q1WVH7	Q7W3R4	Q606D8			Q9ZDB1	O02161	P05998	A6WIA6	A1CIM4				B2IRK6	Q113G4	Q8DDR1	B5XXK9
B0FRH7	O59307	B4S2L7	Q5NFD4	Q8YZK7	A8ZTU6			Q9ZDS5	P27192	Q55057	Q74JJ8	Q4R947				P69900	A6H782	C0H3P8	B3DRX3
D3ZE55	O59521	Q7FAH2	A5DH70	Q1IIJ5	Q38SP9			Q9ZDW5	O93214	B7GLW3	Q7VQB9	P0CS24				Q9Y7J5	Q8PQD5	A5CYR8	O51632
E7FFX1	O63070	P40796	Q89AQ6	Q5P6Y8	Q9ZD27				O84038	P76121	A1JML7					Q82NI4	A9A624
F6QV99	O66041	A4QJQ5	Q05964	Q2KIP7	Q03CW2				P0ACM4		A6LC43					P9WFI1
O00141	O66476	P77170	P10448	A2CDC4	Q84VW5											A8H4U6
O01404	O66564	O29119	Q4FM55	Q888Q6	P41577
O01929	O66908	Q0T9P4	B7J3W7	P0A4Q0	A9AGZ3
O15146	O66913	B3WEG3	P57301	P0AE73	Q02IG9
O16850	O66962	Q9BTE0	P14851	A1S2E2	Q9TF46
O17956	O67185	Q03590	O68579	Q12PS2	Q7N3J4
O43164	O67563	A6WF54	Q8K9K0	A3NXW3	P47250
O43529	O67618	Q9A5K9	B5RLC9	Q8R886	P58836
O43566	O67664	A7Z6W5	Q83I10	Q93FD2	A1U458
O44386	O67848	P80691	P92660	P61605	Q5PK79
O60733	O67862	A4Y7T7	B0RUI4	A4GYW9	B4T3B2
O60909	O69110	Q0T7K8	Q9VHN9	B0TC89	B7JR87
O60931	O69466	Q9FZI2	Q6NY77	Q845U6	Q7YJY3
O62305	O70558	A7I637	B3DXN5	Q9W9L6	Q9JJR6
O62305-5	O74748	Q8LFJ6	Q3M9G2	Q129C4	Q607D1
O73797	O80837	P97799	Q9PJQ6	Q9ZNG6	A1TT56
O75881	O82855	Q5XLY0	B3DSA9	Q2VYV5	A6T6D9
O75962	O83433	Q8X852	Q9XER9	Q87KQ7	Q3KH79
O76074	O83806	Q2RM79	P71119	Q8Y6Z3	A0A2L0VXR5
O88444	O85295	P37822	A6PVL3	A0KVW5	P26424
O88454	O85732	Q8TIQ3	A6L5D0	A1AUE7	B5YJY3
O88609	O85806	B9KGP6	Q3SYU9	Q8VEL2	B3DUG9
P00367	O86062	A7NQB4	Q3ZY38	Q851L8	Q4JV87
P00528	O87125	Q1HV35	Q8D2Y5	B5YIQ4	A5GA66
P01130	O89106	Q49Y82	Q70WY9	B9DNY9	P15190
P01130-6	O94438	Q818D0	Q5R7W3	Q9PSJ0	O03478
P01138	O94577	O25730	P67697	I0IUP4	Q9CCQ4
P01139	O94631	Q8RKH2	Q19V58	B7ND37	A7HZP3
P01178	O94979	A4JHM8	P36851	Q6AIM2	P05889
P01179	O95336	P29655	Q7HKI2	Q00445	P28243
P01344	O95406	Q8PR33	A0R6D9	C5D4K0	Q2RXP6
P01346	O95473	B7IRX1	B1B3P3	Q0SWZ7	Q1BAU9
P01355	P00032	Q46JH9	A1ADC9	Q9PVK5	A4TIM2
P01584	P00156	Q2FGG6	P18934	A0L1N7	A6T3K6
P02649	P00395	Q1RID0	B5FJR0	A0Q0M6	Q1JHQ6
P04156	P00414	Q2W1Y2	Q83JZ4	Q035Y8	B1XX77
P04271	P00586	Q6LPE2	A4S068	B7MBE7	A9L5L8
P04354	P00698	O57299	P03511	P17109	C5A1G1
P04631	P00936	Q89KP4	B4SX45	Q8CPQ5	A0K8B3
P05019	P01375	Q7V3P5	Q5UZQ7	Q4WDH9	P9WIT3
P05031	P02016	Q4L6Q7	Q5R623	B1MXW0	A3QC57
P05067	P02919	A1S426	Q9SUC3	B6I815	Q8XCG3
P06213	P02992	Q5R8T8	B3CQY2	O43087	Q8PUA7
P06685	P03134	A4YIX4	Q87BU2	Q36736	Q3BPA1
P07101	P03165	Q68Y04	A4WDW0	A8AP43	Q8CPU0
P07207	P03181	A6TJD3	P0DST8	Q13MI3	B2AVN3
P07663	P03265	Q9MUM5	Q9Z1P6	A9WBA4	P0C5B3
P08154	P03300	Q0K0V6	Q9Z618	B4UHX9	A5D243
P08646	P03407	Q4FP43	Q7VQC1	Q6NHK9	P9WGL0
P08648	P03489	P67477	P57183	Q55BA4	P53559
P09172	P03506	A4G8D5	Q8FSH0	Q1DHB6	Q6GKT7
P09217	P03558	Q3JP23	B9KRK6	Q8DF05	Q7D0U9
P09615	P03628	A8F7A0	Q73FC6	Q0VS72	Q38VD0
P09681	P03713	Q4L5V5	A4SR26	Q8MEC8	Q8PE50
P0C7T6	P03898	B1JQ26	B3EQC0	B1LQJ1	Q2KI23
P0DMM1	P03905	P83700	Q1QEG9	Q9FKB5	P9WNI1
P10090	P03920	A9BDN6	Q8VYI0	Q927U8	A9R819
P10636	P03929	B2I679	B3W9A3	A1VK01	Q1CTP7
P10637	P04298	Q8YXA2	A4WBC7	Q493B6	O06922
P10637-2	P04481	Q5KW53	Q03E60	P14001	Q9KA95
P11688	P04787	Q5U317	Q6NQL4	Q3IUP8	B8F475
P12025	P05414	A6T4G3	Q2TLZ1	P0C2T6	Q46IH3
P12252-8	P05473	Q1QAF3	B9DSM6	Q88DN4	A8M5I3
P12370	P05509	Q9AAW1	A8Y9H3	B2I4P8	P0C8Y0
P12658	P05902	B0TZI5	A3Q124	A4Y6A7	Q1LJ45
P13678	P06169	P0A0U7	Q12UU7	Q9LZM5	P04783
P14599	P06451	P0CO37	Q8I1G8	Q8RBH4	B2AG25
P14600	P06507	Q9ZCS6	Q30RJ0	C4LJI1	A8MG50
P14923	P06509	A1SUJ5	Q9ZFN4	Q6C449	A9AST0
P15209	P06742	A0JVK4	Q9KG45	Q0P591	Q6FEV6
P15535	P06810	Q3KKU6	P62785	A4T8B6	Q9S467
P16083	P06939	P61325	Q93XI5	A5DDH8	J7HBH4
P16220	P07061	P17402	Q6ALV8	Q5L4S5	Q76RD2
P16298	P07118	Q66G73	B1VH34	Q45288	Q8MCN7
P17676	P07315	P0A7A4	Q9TL33	Q9ZHE6	A1JKQ7
P18090	P07472	B7LDD1	Q8T2H0	A5U6Z8	Q6VV72
P18510	P07583	B1YLF7	B2GDU8	A1R7K0	B2TUG1
P19490	P07691	Q6CZD1	Q11HL3	A1B9H0	P76216
P20272	P07978	Q72AR0	Q05812	A7IMA9	Q215W3
P20366	P08158	B3QZE1	Q4FZU6	Q394V3	A7HJA5
P20783	P08204	Q1HQF2	C6E644	Q47EP6	B9MDV1
P21237	P08238	P46586	P68210	C1KVJ2	E1V8I0
P21237-2	P08405	C6DFA4	Q8FBT4	Q8P3W6	A3MQC3
P21246	P08590	A3N1B4	C6KSS5	A7FYI2	A6TWV7
P21741	P08821	Q60BW4	D3KYU2	P43411	A8H420
P21964	P08881	Q7UBI7	B4EWC2	Q6MAA3	P0C936
P22734	P09193	A1USJ5	Q8CN92	Q8IR45	P13867
P24385	P09415	Q32N32	Q6BZZ6	B0S216	Q989F0
P25158	P09468	Q46618	B8I800	Q0KF07	P41795
P25159	P09595	A0AII5	B3WEF5	B7VLL4	B5F7P5
P25822	P0A0C2	Q0C7Y1	P30627	C3PLL9	P52987
P26006	P0A0C5	Q9PMV3	Q9YA48	Q9KPB0	B1LDA4
P27619	P0A463	Q1MPZ8	Q9TSP1	A1JP02	P0A6W8
P27732	P0A4Y9	A5FYD8	Q976H4	P11503	Q9FBT8
P28033	P0A547	B2SEW7	A7Z501	D3DKC4	A6L4M5
P28223	P0A659	Q20772	B1K045	Q8EAY1	Q8ETS1
P28285	P0AAN4	Q8QZY2	A1W776	A1A7Q3	A6V5Z4
P28329	P0AAY8	Q5XGL6	P75989	A1BD85	B8CJM7
P29466	P0ABD4	Q6P8H8	Q9KVW0	A7NE97	A8H4A7
P29503	P0ABY0	A8L149	Q3BQF3	A9B5I2	P17374
P30279	P0AC85	A7I6J9	Q8ZM79	B8GAX5	Q0TES2
P30625	P0ACH6	Q5N3U1	O49856	O46638	Q5SJP7
P30729	P0ADG6	P67649	Q9RZ06	A4WKL2	Q07W34
P30926	P0AGI6	C5BFB7	Q7W9B4	P0AAP4	O59267
P31266	P0C0W2	Q8TJ03	A8G3S5	B8JBQ0	Q8ZQM2
P31645	P0C1E4	P9WNG6	B2UMP5	Q989L5	P51406
P32023	P0C232	Q8RP04	P19452	Q21J11	Q0T9N4
P32305	P0C2P0	Q2SSR3	Q72TC0	A9C177	Q8DF91
P32870	P0C2T7	B7LHY3	B7J161	Q89777	O81829
P34021	P0C5B8	C6DG46	B3DSQ0	O74741	B9E168
P34082	P0C8Q7	P69076	P46374	Q65DG9	D3QY10
P34130	P0C9D4	O87726	Q75D30	A8IBS1	Q5GS68
P34299	P0CD58	Q6AF77	Q7NS93	A8GWJ4	P93665
P34998	P0CF91	Q9LTA2	Q8EZ81	Q6CGB2	Q9HTX6
P35354	P0CJ97	A0Q8E3	Q5J2D6	B4EET3	B1XBT4
P35367	P0CO09	Q5PBL6	Q030Z7	Q9LJ87	P39198
P35400	P0CZ13	Q82ZZ8	A8AUV7	P0CZ69	C1CS61
P35438	P0DJH6	Q2YCH6	A6NE21	A1RRN9	P0A9S2
P35454	P10577	Q8ZBP2	Q8XW28	B5BHT3	A9H9C9
P35498-2	P10944	A6WYJ2	Q67NT4	P0CS58	Q5HPY8
P35951	P11204	Q5E633	A1W444	B9J8D0	P92870
P35992	P11521	Q6YZX6	Q8K572	A2RCV7	B8I4P0
P36955	P11691	Q9RLU5	Q088M9	P18141	P31068
P39748	P11696	Q3A9R3	C4LL63	P58415	Q1AXF2
P40146	P11998	P14269	Q5I0F1	Q6D1A3	P0ACC3
P40749	P12154	E0D7H6	B1LQ68	B8ZL84	A7ZY11
P40792	P12276	Q5WT02	Q5KY94	A9R3B5	Q5XAQ1
P41596	P12731	Q3YU12	Q1GT35	P14390	Q9SE26
P42345	P12874	Q5PFV5	Q9X1A7	Q9I614	Q8FMG3
P42787	P13070	Q321F0	Q3AV04	A1AID4	B4TKT3
P43220	P13316	Q3KST0	Q7NRI6	Q2UE23	Q3JEC8
P48441	P13788	A8Z1D8	A8EY08	Q8PPR3	Q9BVC5
P48454-2	P13956	A8GMN6	Q8RDM4	B2S3B8	A7MMW0
P48768	P14161	Q3J5D3	A9VMZ3	Q9VYV5	Q9LIB3
P49238	P14547	Q6BSM0	A5EWL9	Q8E5P8	B0TAD7
P49582	P14622	Q9NYK6	Q82HM9	Q8MIZ3	Q04J64
P49768	P14981	Q8A128	A1KAK4	P9WN71	Q3Z489
P53566	P15263	Q8DC47	A9NFN7	B5BFN1	P51555
P53708	P15391	Q6LYI9	A2C5L7	B0BPX9	B0TLI8
P53805	P15546	Q9PN27	B5E4Y3	Q6BPV1	Q46ZI7
P53805-2	P15648	A9AGH1	A6U252	Q02174	P59202
P54253	P16039	P61708	B0K3Y0	Q976G4	B8ZS07
P54352	P16304	Q52KD7	Q5HGD2	Q6A331	A4TRH4
P55926	P16618	P39305	A9MRG1	Q2NQ90	Q6NJ55
P56817	P17086	Q0BGG1	B7LCN6	Q0IHA2	Q0BAV3
P57789	P17158	Q2G2M8	P85082	B0K1W0	Q0TL85
P59383	P17297	B4THI7	Q8DQD0	Q149L6	P17746
P60484	P17779	Q0IIC4	Q6AD28	Q08346	P12529
P60880	P17845	Q601A7	Q8EM79	A0RWD6	A4Y7L3
P61168	P18255	P0C053	B7MNP8	Q9AXE3	A4YI40
P61168-2	P18319	Q1KXV0	B1LHY0	Q3YUJ2	B3GZT1
P62993	P19124	P0CT07	B5EYX2	P82599	Q24UG7
P63089	P19182	Q8V2X0	Q17VN9	Q6BGW8	Q8ZPP6
P67999	P19688	B7MJT5	P78590	Q1MRM0	Q1RC21
P70174	P19956	A1ABS5	Q0AZH4	A8ACY8	Q8GUH2
P70227	P19968	C4L8J8	A1A5Z0	P9WIZ6	A4XIQ6
P70298	P20674	B5BAM7	A3LWC0	P96665	A3CPJ7
P70377	P20823	P0A0C0	Q0HPG0	Q55AH5	Q6GIB9
P70414	P20880	C5BMG6	A5D7M3	Q5LER0	B1IDV4
P70536	P21465	A0Q4H7	B2G6C3	G2TRR7	Q487Z1
P70580	P21470	Q1R3V5	Q4KL14	Q2NQQ8	B4F0A6
P90925	P21477	B4QR64	B0CIR8	B3WEL1	Q47XI7
P91685	P22022	Q6HAX4	P52671	Q4WJ90	P07999
P92208	P22106	Q5NEP6	Q8FAD1	A8I9E8	Q8XU73
P97292	P22186	Q8CY28	Q8CND0	B7HJ46	P19457
P97466	P22251	Q9RJ20	P0DOD3	Q6CAE9	Q81U23
P97492	P22320	Q7W519	C3K7T2	Q44457	B1ICX7
P98155	P22524	B2V6N5	Q08245	P41286	Q2NHG2
Q00960	P22893	A8FMG0	Q9PLJ7	A5VGU5	Q9PLP0
Q02297	P22960	B0US32	P9WMC7	Q52813	P77381
Q03043	P23065	A0A2A5K485	P38455	P0A971	Q9LQK0
Q05769	P23495	Q89Q75	Q65478	Q83QV3	Q0W4B8
Q06145	P23686	A3M6Q3	Q5UPB1	B5BG57	Q823G9
Q08499	P24269	Q9TLT1	B2JFD3	Q8C5L3	Q5WW92
Q08828	P24306	P0CT20	A9HY41	P65671	Q7V0F6
Q09428	P25039	A6MVW7	Q63QS4	Q8Z4P6	Q7ZXH1
Q12879	P25073	Q325R5	P77359	Q5X189	Q5HQM8
Q13541	P25536	O52251	B8D8C1	B0JPM6	O77636
Q13671	P25655	B8E3K9	A1T6X9	B8FM51	Q5DC69
Q13972	P25969	B1JA05	Q2LVX0	Q9P6L6	Q8LWN0
Q14934	P26161	Q3BPY6	B7N1U1	A1R8V0	B4TD58
Q16566	P26240	Q3UY34	Q47BJ2	B1YDP2	B8D6B2
Q1ECW2	P26290	Q63SD9	B1I733	A5G8X2	A0M8V0
Q20574	P26375	P9WP56	A5UG62	Q2TBW0	A8AQS4
Q22720	P26481	Q220I2	B4JGX4	Q9CZH8	P0A6P3
Q24049	P26924	Q038N3	Q32TF8	Q76LN6	A0RNU2
Q24151	P26938	A7KAJ8	Q57K48	B1JK04	A3DIM5
Q24210	P27265	P72796	P26711	C1CFP2	A4WNY8
Q24418	P27828	Q2JVX9	P83553	P47089	A1WXI6
Q24535	P28347	Q2IMC8	C1L2S1	P32762	P69916
Q24546	P28599	A6QIM8	B3Q972	O47687	O15432
Q24592	P28603	Q8UBP3	Q1R7B4	Q3K7L5	Q4J932
Q27324	P28619	A0A365	Q72NP0	Q94LX1	B7MNP5
Q28CH2	P28639	Q8NWS9	P63799	B4U576	Q8Z5N3
Q3TXX4	P28642	A4SCZ9	A2BZ91	P0A579	Q2FTC7
Q4ACU6	P29431	Q9HIA9	B5R9V2	Q0UWF1	Q39Q52
Q505J9	P29917	Q8D0P1	A8IHN8	Q83453	Q4FGF8
Q5T601	P29918	Q8YHC7	C5APZ1	B9M380	O57230
Q5XIP6	P29972	C3MDH9	Q564P2	B4QEE3	Q6GJV3
Q60829	P31087	Q8WB05	Q12611	Q5V5S6	Q8VD57
Q60841	P32223	Q17Z34	Q3A1V1	B5R6G2	B8DT48
Q61006	P32337	P18548	B4P1N5	Q311M8	Q745I8
Q61144	P32528	Q0BL95	Q3A0Y0	A7EDG9	Q0HSY6
Q61616	P32783	A7FLF6	E9DDK8	B6J216	P0A4T0
Q61955	P32975	A1A875	P98024	B8F864	B9LD66
Q62470	P33038	A0RRR3	Q5HG29	Q3ZDR4	P75992
Q62809	P33661	Q86341	Q8PUH2	C3PLH1	A7IE31
Q68ED7	P33701	P13328	B7LP19	Q11HR7	Q9AQU5
Q6AY80	P34476	A6TVP5	P11356	A1W904	Q7FNS2
Q6J5K9	P34577	Q2PMN7	Q29IM7	Q168A3	Q09622
Q6UUV9	P34651	A7Z119	Q9LDA9	B1X9R9	Q21WD9
Q6YBR5	P34672	Q8G595	A7ZIN6	Q8ZM40	P46495
Q70KY4	P34696	P26377	Q0MXD1	Q20666	A1WPR7
Q7KRY7	P34762	Q1R6U6	D7MFW5	Q02KZ2	B0UCS0
Q7PLI2	P35190	P58492	Q6H6V4	B7MHD2	B7UKI1
Q7TN99	P35627	Q65P91	Q974N6	Q11CR7	Q0I0U9
Q7TPG5	P35868	Q2L2Q1	Q74JU4	Q5FIV0	Q5YTV5
Q7TPG7	P35931	Q5Z1S1	Q6AIT8	A6UZJ5	Q5JTH9
Q86B61	P36160	P0A9J1	Q03KS6	B9IZI4	A1USL0
Q8AWC3	P36428	B8DGN7	A6V753	B2U2S6	Q8DEL8
Q8BGD7	P36837	Q9A0W7	A7H3P9	C1DIY4	C1CG99
Q8C3Q5	P36937	O32034	Q9V784	B9KCH8	P69829
Q8C726	P37564	Q33C59	P67013	A8AVJ7	B8F6Q6
Q8IQ70	P38098	Q3UIW8	B7ISY7	B5EEI5	B8HTT7
Q8IQG1	P38258	B8J884	A4T623	Q2JJ19	Q7UP93
Q8IS44	P38268	Q5L3P4	A9IJB7	B7MIF4	A7H193
Q8IZY2	P38293	Q7VCH2	Q6R3K9	P54126	Q9UT82
Q8MLZ5	P38424	Q9PCC5	A8G2V5	Q75GK3	Q49158
Q8R4I7	P38627	Q747A2	Q6G8M8	Q7N488	B3DPH5
Q8SWR8	P38863	Q6HFI9	Q2SL95	O13489	O83383
Q8WNW2	P38975	Q7V003	A2S6C3	Q9TXH9	Q73HM2
Q8WY21	P39148	Q81Z96	P23248	Q2GV19	A3M658
Q920B6	P39377	Q182G9	Q6MDM0	Q1GF74	A5CXB2
Q920P3	P39510	B7LQG3	Q8F0T3	C3N6D3	B9MQW7
Q92112	P39639	A8GMN4	C0R1L6	Q8Z671	Q38UR8
Q923J1	P39779	O67139	A9N957	A7ZPE7	P27190
Q924A2	P40320	Q9ZEA8	O05246	Q97Z88	Q8VCF5
Q92831	P40491	A5IGX8	Q03IC4	Q6MSM9	A4R0J5
Q95YM8	P40629	B7GWK9	Q918W3	Q12UQ9	O05263
Q96AB6	P40676	B2GD73	P0C1V2	D0ZXP9	Q31VY2
Q96KQ7	P40858	Q1Q8P6	C1FQR0	Q9CQJ5	A6L9S4
Q96Q07	P41171	Q92EY7	Q67SB4	B0UA56	C8ZH56
Q96RK0	P42030	P0A7W5	Q8ZAM2	Q66WT5	Q72T73
Q99538	P42031	A4YIY0	B0R6G6	A8MBC3	Q9FI44
Q9BIG4	P42073	B9L8E1	P11313	P52709	Q92RB2
Q9BPZ3	P42084	A9AZD9	B2FRV1	Q7U0Z1	B7USC3
Q9BYJ9	P42296	B5Z1X8	P67246	Q49900	Q66DF3
Q9ERK7	P42420	Q82JN8	P0ADV0	O83105	G2TRT8
Q9ET77	P42438	O28422	O67124	P9WLS2	Q5A061
Q9GNQ1	P42494	Q57608	Q1CAP6	P0ACY7	Q01NZ1
Q9HCK8	P42671	Q57971	Q70XX2	Q99VG5	P27963
Q9JHG2	P42950	Q9FFX2	B0RXI3	P33968	P03108
Q9JKL8	P43123	Q81Z97	A9R8D2	P0C2N1	P55727
Q9JM73	P43734	A7MN87	Q92G13	P36735	B4EHF8
Q9NB71	P43735	Q9V050	Q83I73	Q6LNI6	B1H0H2
Q9NFU0	P43802	P57072	Q3ZJ85	Q02TE1	A4TFF8
Q9NGC3	P43803	Q2FHP4	Q08219	B7MK69	O83419
Q9NQU5	P43808	Q94KE2	A5FQL1	Q2JRH1	Q0BIM7
Q9NYG8	P43833	Q32A18	P76136	Q573C9	P9WPZ1
Q9NYY3	P43917	P0CA42	Q3AJN7	Q8FIR7	A0QVA9
Q9P286	P43928	Q7AP11	A1SGV9	B4UH04	Q12TI1
Q9QX74	P44039	B1XAM2	Q1CUI2	B8CIG1	B7MTV0
Q9QYN8	P44126	P0AD39	P71350	Q60302	D3UAG0
Q9QYR6	P44306	P0A1K9	P67092	Q5RFM4	A3N2D9
Q9QZ05	P44362	A7XZ53	Q04TD1	Q1HPU2	Q8E1T2
Q9TST3	P44373	Q2FYS7	Q9CN31	P28953	P46986
Q9U9K0	P44379	Q09383	Q15QF3	Q6HBD6	A8GYF4
Q9UD71	P44477	C3N7P3	Q92410	O51246	C0Q145
Q9UI40	P44538	P0CA84	A7ZTV6	Q6GNY8	P0CA94
Q9UI40-2	P44690	A3DNQ9	P9WKA8	P56816	A7FFT0
Q9UMN6	P44711	Q12027	B6I7L6	Q5XH17	Q9QY33
Q9V3W6	P44719	P20570	C0ZGJ5	Q2FZ82	Q5RAY9
Q9VD44	P45011	B5BFM5	Q8GSI0	B7LNS2	Q134B1
Q9VEN1	P45066	A7NJ67	Q02271	B3EQT2	A5UH45
Q9VM90	P45164	A1SYX9	Q8YAF7	B1LJM8	Q9CLW7
Q9VNE2	P45251	A9UR29	Q5LLL4	Q5HBM5	B7M3I8
Q9VR82	P45283	O49567	Q8EPH8	A7X3J9	C1CP74
Q9VSR3	P45383	Q8ZN80	B0SCA8	B7NDV1	Q81IX5
Q9VVT5	P46079	A4JAX4	A9W297	Q58384	Q632C6
Q9VWE0	P46353	P9WFZ7	Q8FQW8	B2SF88	A0A1B0GSN8
Q9VWW0	P46543	Q8CSG4	P34462	B8GQ24	Q4FTL2
Q9W4E2	P46898	C5D7N1	P47483	Q88UW9	B5Y8B7
Q9W4M9	P47003	B5R0S8	Q58983	Q7TX22	P9WM80
Q9W4S9	P47181	Q8PWM7	P67179	Q0ASK8	Q58506
Q9W4T4	P47334	Q9XIK6	B7NNT0	P55722	P9WLR5
Q9WV31	P47802	P20608	B5QV10	Q09FW0	Q54WV4
Q9WV48	P48642	O30238	Q5KWN3	C6DFI8	C1CIR2
Q9XZL8	P48853	A4WCK2	P58150	C3P0C2	Q8ZLC8
Q9Z1B3	P49226	P50809	P55219	A6VMV1	Q5PKP4
Q9Z2D6	P49242	Q2FI62	P41807	Q2FS27	Q3K0D6
S4R2P9-2	P49814	P64539	Q62HS1	B6ELI6	Q73SC8
	P49856	A7FPL4	B5Z3R0	Q54KB9	Q89W91
		O31609	A8ESR5	Q9JZU5	B7MRH2
		P97117	Q92Q25	B9K877	Q039J7
		A9MRH6	Q63G97	Q8XYP8	Q6D7R0
		Q0BQ42	Q81NL0	P34361
			P34263
			A0Q3W9
			P52383
