# Supplementary material for: Identification of intelligence-related proteins through a robust two-layer predictor
Source: Commun Integr Biol. 2022 Nov 15;15(1):253–64. doi: 10.1080/19420889.2022.2143101 (PMC9673931; doi:10.1080/19420889.2022.2143101)
Supplement: Supplemental Material [file KCIB_A_2143101_SM5825.zip › supplement/Supplementary File S3.xlsx]

## Sheet: Neg1
Supplementary Files S3. Detailed results of evaluation of the 10000 new negative protein sequences by Intell_Pred.
############################
# Intell_Pred Results #
# #
# 05/09/2020 22:43:53 #
############################
Total number of processed sequences: 1000
______________________________________________________________________________________________________________________________________________________
Protein_ID	Intelligence (Score)	Type	Learning_Score	Memory_Score
______________________________________________________________________________________________________________________________________________________
sp|P0ACC4|ERPA_ECOL6		No (0.07)		_		_			_
______________________________________________________________________________________________________________________________________________________
sp|B4U4M9|UPP_STREM		No (0.00)		_		_			_
______________________________________________________________________________________________________________________________________________________
sp|B7MTV4|MINC_ECO81		No (0.03)		_		_			_
______________________________________________________________________________________________________________________________________________________
sp|B8ZUU1|Y644_MYCLB		No (0.31)		_		_			_
______________________________________________________________________________________________________________________________________________________
sp|Q55787|RSMG_SYNY3		No (0.10)		_		_			_
______________________________________________________________________________________________________________________________________________________
sp|C3L7B9|RS15_BACAC		No (0.00)		_		_			_
______________________________________________________________________________________________________________________________________________________
sp|Q98TX2|RS3A_OPHHA		No (0.04)		_		_			_
______________________________________________________________________________________________________________________________________________________
sp|Q00576|PTSS1_CRIGR		Yes (0.82)		Memory		0.86			0.87
______________________________________________________________________________________________________________________________________________________
sp|B2S2G1|RL17_TREPS		No (0.02)		_		_			_
______________________________________________________________________________________________________________________________________________________
sp|P04674|NODA_BRASP		No (0.00)		_		_			_
______________________________________________________________________________________________________________________________________________________
sp|Q9SU30|CPR1_ARATH		No (0.34)		_		_			_
______________________________________________________________________________________________________________________________________________________
sp|B7LU25|METE_ESCF3		No (0.05)		_		_			_
______________________________________________________________________________________________________________________________________________________
sp|Q0IMG5|MT4A_ORYSJ		No (0.00)		_		_			_
______________________________________________________________________________________________________________________________________________________
sp|Q5FGB6|SYE1_EHRRG		No (0.32)		_		_			_
______________________________________________________________________________________________________________________________________________________
sp|Q56XM9|PAPS3_ARATH		No (0.48)		_		_			_
______________________________________________________________________________________________________________________________________________________
sp|A1T571|TSAD_MYCVP		No (0.01)		_		_			_
______________________________________________________________________________________________________________________________________________________
sp|Q2IH83|RL27_ANADE		No (0.00)		_		_			_
______________________________________________________________________________________________________________________________________________________
sp|Q75E44|SSB1_ASHGO		No (0.19)		_		_			_
______________________________________________________________________________________________________________________________________________________
sp|Q3A3D1|AROA_PELCD		No (0.06)		_		_			_
______________________________________________________________________________________________________________________________________________________
sp|B4TDG7|PEPE_SALHS		No (0.01)		_		_			_
______________________________________________________________________________________________________________________________________________________
sp|Q88QT3|AMGK_PSEPK		No (0.03)		_		_			_
______________________________________________________________________________________________________________________________________________________
sp|B5RFM6|UBIB_SALG2		No (0.02)		_		_			_
______________________________________________________________________________________________________________________________________________________
sp|Q1JDV2|SYL_STRPB		No (0.04)		_		_			_
______________________________________________________________________________________________________________________________________________________
sp|A2Z2J6|SAP1_ORYSI		No (0.41)		_		_			_
______________________________________________________________________________________________________________________________________________________
sp|Q3JND6|MURD_BURP1		No (0.00)		_		_			_
______________________________________________________________________________________________________________________________________________________
sp|Q2YU56|SDCS_STAAB		No (0.09)		_		_			_
______________________________________________________________________________________________________________________________________________________
sp|B7MF74|END4_ECO45		No (0.01)		_		_			_
______________________________________________________________________________________________________________________________________________________
sp|Q9HE87|DXO_NEUCR		No (0.16)		_		_			_
______________________________________________________________________________________________________________________________________________________
sp|Q1CMW4|Y334_YERPN		No (0.02)		_		_			_
______________________________________________________________________________________________________________________________________________________
sp|Q63GU6|UPPP1_BACCZ		No (0.05)		_		_			_
______________________________________________________________________________________________________________________________________________________
sp|B4T0Y6|RL1_SALNS		No (0.01)		_		_			_
______________________________________________________________________________________________________________________________________________________
sp|A2BYZ5|THIC_PROM5		Yes (0.55)		_		0.23			0.38
______________________________________________________________________________________________________________________________________________________
sp|A7HCF3|LEPA_ANADF		No (0.33)		_		_			_
______________________________________________________________________________________________________________________________________________________
sp|C1CRV5|TRMFO_STRZT		No (0.04)		_		_			_
______________________________________________________________________________________________________________________________________________________
sp|Q5SLS1|PURA_THET8		No (0.01)		_		_			_
______________________________________________________________________________________________________________________________________________________
sp|C0Q6C9|HFQ_SALPC		No (0.01)		_		_			_
______________________________________________________________________________________________________________________________________________________
sp|B2G735|PLSY_LACRJ		No (0.02)		_		_			_
______________________________________________________________________________________________________________________________________________________
sp|A6MM57|RK33_BUXMI		No (0.00)		_		_			_
______________________________________________________________________________________________________________________________________________________
sp|Q02NB0|BPT_PSEAB		No (0.30)		_		_			_
______________________________________________________________________________________________________________________________________________________
sp|B2SYK5|DTD_PARPJ		No (0.01)		_		_			_
______________________________________________________________________________________________________________________________________________________
sp|A1JHU4|DTD_YERE8		No (0.06)		_		_			_
______________________________________________________________________________________________________________________________________________________
sp|Q97MX1|HEMTB_CLOAB		No (0.00)		_		_			_
______________________________________________________________________________________________________________________________________________________
sp|A5UH99|RECA_HAEIG		No (0.02)		_		_			_
______________________________________________________________________________________________________________________________________________________
sp|P0CB72|NDUB4_PONAB		No (0.00)		_		_			_
______________________________________________________________________________________________________________________________________________________
sp|A5EX42|EFP_DICNV		No (0.03)		_		_			_
______________________________________________________________________________________________________________________________________________________
sp|P0DJV3|PAX_I67A2		No (0.11)		_		_			_
______________________________________________________________________________________________________________________________________________________
sp|Q30QB8|SURE_SULDN		No (0.02)		_		_			_
______________________________________________________________________________________________________________________________________________________
sp|Q6GJ75|Y599_STAAR		No (0.23)		_		_			_
______________________________________________________________________________________________________________________________________________________
sp|Q28W02|SECB_JANSC		No (0.03)		_		_			_
______________________________________________________________________________________________________________________________________________________
sp|Q9ZK66|TRMD_HELPJ		No (0.04)		_		_			_
______________________________________________________________________________________________________________________________________________________
sp|P0C5T5|M2_I03A0		No (0.01)		_		_			_
______________________________________________________________________________________________________________________________________________________
sp|Q6GQ33|CMKMT_XENLA		Yes (0.79)		Learning		0.87			0.58
______________________________________________________________________________________________________________________________________________________
sp|Q81YW9|UGTP_BACAN		No (0.02)		_		_			_
______________________________________________________________________________________________________________________________________________________
sp|P20290|BTF3_HUMAN		No (0.19)		_		_			_
______________________________________________________________________________________________________________________________________________________
sp|Q4IMD1|H2AZ_GIBZE		No (0.19)		_		_			_
______________________________________________________________________________________________________________________________________________________
sp|A0RBV4|IDI2_BACAH		No (0.01)		_		_			_
______________________________________________________________________________________________________________________________________________________
sp|Q97WI2|DTDA_SACS2		No (0.01)		_		_			_
______________________________________________________________________________________________________________________________________________________
sp|A0L6W5|COWN_MAGMM		No (0.00)		_		_			_
______________________________________________________________________________________________________________________________________________________
sp|Q91WK5|GCSH_MOUSE		No (0.08)		_		_			_
______________________________________________________________________________________________________________________________________________________
sp|P59020|DSCR9_HUMAN		No (0.21)		_		_			_
______________________________________________________________________________________________________________________________________________________
sp|Q9PNI9|SSRP_CAMJE		No (0.00)		_		_			_
______________________________________________________________________________________________________________________________________________________
sp|P65617|PYRB_STAAM		No (0.04)		_		_			_
______________________________________________________________________________________________________________________________________________________
sp|Q83B31|DCD_COXBU		No (0.01)		_		_			_
______________________________________________________________________________________________________________________________________________________
sp|B8D9J4|PYRG_BUCA5		No (0.15)		_		_			_
______________________________________________________________________________________________________________________________________________________
sp|A5GV11|FABZ_SYNR3		No (0.04)		_		_			_
______________________________________________________________________________________________________________________________________________________
sp|B0KL10|PSD_PSEPG		No (0.08)		_		_			_
______________________________________________________________________________________________________________________________________________________
sp|Q083B7|CRCB_SHEFN		No (0.00)		_		_			_
______________________________________________________________________________________________________________________________________________________
sp|Q21LV8|RL9_SACD2		No (0.00)		_		_			_
______________________________________________________________________________________________________________________________________________________
sp|Q6CII8|RNA14_KLULA		Yes (0.87)		Learning		0.79			0.48
______________________________________________________________________________________________________________________________________________________
sp|Q8UFM0|RRF_AGRFC		No (0.00)		_		_			_
______________________________________________________________________________________________________________________________________________________
sp|A3PBR7|CHLL_PROM0		No (0.20)		_		_			_
______________________________________________________________________________________________________________________________________________________
sp|Q83Q28|TDCC_SHIFL		No (0.26)		_		_			_
______________________________________________________________________________________________________________________________________________________
sp|Q3A318|RS18_PELCD		No (0.01)		_		_			_
______________________________________________________________________________________________________________________________________________________
sp|Q2YQH6|TILS_BRUA2		No (0.05)		_		_			_
______________________________________________________________________________________________________________________________________________________
sp|P96175|PYRI_VIBS2		No (0.07)		_		_			_
______________________________________________________________________________________________________________________________________________________
sp|Q10479|ALG8_SCHPO		No (0.13)		_		_			_
______________________________________________________________________________________________________________________________________________________
sp|C0MEA0|CODY_STRS7		No (0.05)		_		_			_
______________________________________________________________________________________________________________________________________________________
sp|Q84WU4|GOGC3_ARATH		Yes (0.85)		Learning		0.71			0.42
______________________________________________________________________________________________________________________________________________________
sp|Q92HU9|PURNU_RICCN		No (0.00)		_		_			_
______________________________________________________________________________________________________________________________________________________
sp|Q9FD29|RL21_BURPS		No (0.00)		_		_			_
______________________________________________________________________________________________________________________________________________________
sp|Q3K559|ILVD_PSEPF		No (0.10)		_		_			_
______________________________________________________________________________________________________________________________________________________
sp|Q8U8Z7|HUTH_AGRFC		No (0.01)		_		_			_
______________________________________________________________________________________________________________________________________________________
sp|P0CAF3|VF354_ASFK5		No (0.23)		_		_			_
______________________________________________________________________________________________________________________________________________________
sp|B2TLN8|ADC_CLOBB		No (0.03)		_		_			_
______________________________________________________________________________________________________________________________________________________
sp|Q87SU8|ARGR_VIBPA		No (0.02)		_		_			_
______________________________________________________________________________________________________________________________________________________
sp|P46889|FTSK_ECOLI		No (0.42)		_		_			_
______________________________________________________________________________________________________________________________________________________
sp|Q2JWW3|NU4C1_SYNJA		No (0.01)		_		_			_
______________________________________________________________________________________________________________________________________________________
sp|B2HP73|Y2228_MYCMM		No (0.03)		_		_			_
______________________________________________________________________________________________________________________________________________________
sp|B0KCJ3|RPOC_THEP3		No (0.06)		_		_			_
______________________________________________________________________________________________________________________________________________________
sp|A0PXV4|RL29_CLONN		No (0.00)		_		_			_
______________________________________________________________________________________________________________________________________________________
sp|Q8CS77|RL20_STAES		No (0.00)		_		_			_
______________________________________________________________________________________________________________________________________________________
sp|B0V4N1|RL28_ACIBY		No (0.00)		_		_			_
______________________________________________________________________________________________________________________________________________________
sp|A7ZF21|SYR_CAMC1		No (0.01)		_		_			_
______________________________________________________________________________________________________________________________________________________
sp|B6J802|RLME_COXB1		No (0.00)		_		_			_
______________________________________________________________________________________________________________________________________________________
sp|P34564|YNV1_CAEEL		Yes (0.85)		Learning		0.78			0.7
______________________________________________________________________________________________________________________________________________________
sp|C3PP12|ACPS_RICAE		No (0.00)		_		_			_
______________________________________________________________________________________________________________________________________________________
sp|A4T3S4|TRMB_MYCGI		No (0.01)		_		_			_
______________________________________________________________________________________________________________________________________________________
sp|A9L573|DAPA_SHEB9		No (0.02)		_		_			_
______________________________________________________________________________________________________________________________________________________
sp|P39919|SYS_COXBU		No (0.29)		_		_			_
______________________________________________________________________________________________________________________________________________________
sp|Q7VGZ1|HIS6_HELHP		No (0.01)		_		_			_
______________________________________________________________________________________________________________________________________________________
sp|Q8YZI3|MURG_NOSS1		No (0.08)		_		_			_
______________________________________________________________________________________________________________________________________________________
sp|C5A4B7|METK_THEGJ		No (0.00)		_		_			_
______________________________________________________________________________________________________________________________________________________
sp|A1AXS4|DCUP_RUTMC		No (0.06)		_		_			_
______________________________________________________________________________________________________________________________________________________
sp|Q0AQE4|PANB_MARMM		No (0.02)		_		_			_
______________________________________________________________________________________________________________________________________________________
sp|Q7V3M5|ARGJ_PROMP		Yes (0.52)		_		0.34			0.17
______________________________________________________________________________________________________________________________________________________
sp|Q7MQI8|SYGB_VIBVY		No (0.03)		_		_			_
______________________________________________________________________________________________________________________________________________________
sp|Q2S9Z0|MURD_HAHCH		No (0.25)		_		_			_
______________________________________________________________________________________________________________________________________________________
sp|P67327|TRHO_STAAN		No (0.15)		_		_			_
______________________________________________________________________________________________________________________________________________________
sp|A5V3G2|RS2_SPHWW		No (0.00)		_		_			_
______________________________________________________________________________________________________________________________________________________
sp|B5BKL0|PRIB_SALPK		No (0.00)		_		_			_
______________________________________________________________________________________________________________________________________________________
sp|Q9UT66|YQA5_SCHPO		No (0.00)		_		_			_
______________________________________________________________________________________________________________________________________________________
sp|A7FNH7|THIE_YERP3		No (0.00)		_		_			_
______________________________________________________________________________________________________________________________________________________
sp|B7UK14|MSCL_ECO27		No (0.01)		_		_			_
______________________________________________________________________________________________________________________________________________________
sp|Q2GBP1|METK_NOVAD		No (0.02)		_		_			_
______________________________________________________________________________________________________________________________________________________
sp|P36099|YKD0_YEAST		No (0.13)		_		_			_
______________________________________________________________________________________________________________________________________________________
sp|B2K2Z0|RF1_YERPB		No (0.05)		_		_			_
______________________________________________________________________________________________________________________________________________________
sp|Q03PW8|RL24_LACBA		No (0.00)		_		_			_
______________________________________________________________________________________________________________________________________________________
sp|B5EFR1|RL24_GEOBB		No (0.01)		_		_			_
______________________________________________________________________________________________________________________________________________________
sp|B7HRJ3|MUTS2_BACC7		No (0.09)		_		_			_
______________________________________________________________________________________________________________________________________________________
sp|Q73F85|RL24_BACC1		No (0.00)		_		_			_
______________________________________________________________________________________________________________________________________________________
sp|Q5RDH8|PSA7_PONAB		No (0.07)		_		_			_
______________________________________________________________________________________________________________________________________________________
sp|Q8P4S5|Y3632_XANCP		No (0.00)		_		_			_
______________________________________________________________________________________________________________________________________________________
sp|Q1QCP8|RLMKL_PSYCK		No (0.36)		_		_			_
______________________________________________________________________________________________________________________________________________________
sp|Q5PJP1|USPB_SALPA		No (0.06)		_		_			_
______________________________________________________________________________________________________________________________________________________
sp|Q2LQB1|RS17_SYNAS		No (0.00)		_		_			_
______________________________________________________________________________________________________________________________________________________
sp|P03731|COMPL_LAMBD		No (0.04)		_		_			_
______________________________________________________________________________________________________________________________________________________
sp|A6VV06|ISPG_MARMS		No (0.11)		_		_			_
______________________________________________________________________________________________________________________________________________________
sp|A3DJL6|SYP_HUNT2		No (0.15)		_		_			_
______________________________________________________________________________________________________________________________________________________
sp|Q8L493|DAAA_ARATH		No (0.20)		_		_			_
______________________________________________________________________________________________________________________________________________________
sp|A4Y965|NRDR_SHEPC		No (0.04)		_		_			_
______________________________________________________________________________________________________________________________________________________
sp|P0CN87|TRPG_CRYNB		No (0.22)		_		_			_
______________________________________________________________________________________________________________________________________________________
sp|B6HV33|ADRE_PENRW		No (0.05)		_		_			_
______________________________________________________________________________________________________________________________________________________
sp|B3DSY8|ARGR_BIFLD		No (0.00)		_		_			_
______________________________________________________________________________________________________________________________________________________
sp|P24438|UL88_HHV6U		No (0.25)		_		_			_
______________________________________________________________________________________________________________________________________________________
sp|Q9PBN4|MNMG_XYLFA		No (0.03)		_		_			_
______________________________________________________________________________________________________________________________________________________
sp|A9A8W5|CDPAS_METM6		No (0.00)		_		_			_
______________________________________________________________________________________________________________________________________________________
sp|B3R290|GUAA_CUPTR		No (0.08)		_		_			_
______________________________________________________________________________________________________________________________________________________
sp|Q7MD57|GUAC_VIBVY		No (0.14)		_		_			_
______________________________________________________________________________________________________________________________________________________
sp|P60094|PRMA_VIBVY		No (0.02)		_		_			_
______________________________________________________________________________________________________________________________________________________
sp|Q8R5N5|MURG_FUSNN		No (0.06)		_		_			_
______________________________________________________________________________________________________________________________________________________
sp|Q652A8|UGE3_ORYSJ		No (0.15)		_		_			_
______________________________________________________________________________________________________________________________________________________
sp|Q4JC09|LEUC_SULAC		No (0.04)		_		_			_
______________________________________________________________________________________________________________________________________________________
sp|P58393|GLGA1_RHIME		No (0.04)		_		_			_
______________________________________________________________________________________________________________________________________________________
sp|Q8A749|NTPPA_BACTN		No (0.02)		_		_			_
______________________________________________________________________________________________________________________________________________________
sp|A5UCQ5|Y6015_HAEIE		No (0.01)		_		_			_
______________________________________________________________________________________________________________________________________________________
sp|A0QEY7|LIPB_MYCA1		No (0.00)		_		_			_
______________________________________________________________________________________________________________________________________________________
sp|A9MVT2|MNTP_SALPB		No (0.00)		_		_			_
______________________________________________________________________________________________________________________________________________________
sp|P23326|RK35_SPIOL		No (0.38)		_		_			_
______________________________________________________________________________________________________________________________________________________
sp|Q9PGI7|NUOI_XYLFA		No (0.13)		_		_			_
______________________________________________________________________________________________________________________________________________________
sp|P54874|HMCS_SCHPO		No (0.24)		_		_			_
______________________________________________________________________________________________________________________________________________________
sp|P0C026|NUD24_ARATH		No (0.46)		_		_			_
______________________________________________________________________________________________________________________________________________________
sp|C6DET2|YACG_PECCP		No (0.00)		_		_			_
______________________________________________________________________________________________________________________________________________________
sp|Q83JY3|PIMT_SHIFL		No (0.00)		_		_			_
______________________________________________________________________________________________________________________________________________________
sp|B7UNB2|WZYE_ECO27		No (0.39)		_		_			_
______________________________________________________________________________________________________________________________________________________
sp|Q49Y21|DNAJ_STAS1		Yes (0.62)		_		0.23			0.38
______________________________________________________________________________________________________________________________________________________
sp|O14788|TNF11_HUMAN		Yes (0.71)		Memory		0.4			0.61
______________________________________________________________________________________________________________________________________________________
sp|A7FKP2|GAL1_YERP3		No (0.37)		_		_			_
______________________________________________________________________________________________________________________________________________________
sp|Q9D7E4|CS025_MOUSE		No (0.01)		_		_			_
______________________________________________________________________________________________________________________________________________________
sp|Q9VSH9|U183_DROME		No (0.46)		_		_			_
______________________________________________________________________________________________________________________________________________________
sp|Q6GKK9|DUS_STAAR		No (0.02)		_		_			_
______________________________________________________________________________________________________________________________________________________
sp|A4X1U1|HEM1_SALTO		No (0.01)		_		_			_
______________________________________________________________________________________________________________________________________________________
sp|Q46IS6|RL15_PROMT		No (0.01)		_		_			_
______________________________________________________________________________________________________________________________________________________
sp|P0A9L6|PPIC_ECOL6		No (0.00)		_		_			_
______________________________________________________________________________________________________________________________________________________
sp|D9UC01|RTM2D_ARATH		Yes (0.78)		Learning		0.76			0.49
______________________________________________________________________________________________________________________________________________________
sp|Q1R9H5|GLPB_ECOUT		Yes (0.55)		_		0.28			0.38
______________________________________________________________________________________________________________________________________________________
sp|P57093|PAHX_RAT		Yes (0.86)		Memory		0.55			0.63
______________________________________________________________________________________________________________________________________________________
sp|Q8VDB2|ALG12_MOUSE		No (0.16)		_		_			_
______________________________________________________________________________________________________________________________________________________
sp|Q2KV13|SYY_BORA1		No (0.02)		_		_			_
______________________________________________________________________________________________________________________________________________________
sp|Q6Q312|RS26_SHEEP		No (0.00)		_		_			_
______________________________________________________________________________________________________________________________________________________
sp|Q5ARP5|AGALG_EMENI		No (0.24)		_		_			_
______________________________________________________________________________________________________________________________________________________
sp|A1RTU8|HIS1_PYRIL		No (0.00)		_		_			_
______________________________________________________________________________________________________________________________________________________
sp|Q9KNZ5|RL24_VIBCH		No (0.00)		_		_			_
______________________________________________________________________________________________________________________________________________________
sp|A5FV67|RL32_ACICJ		No (0.00)		_		_			_
______________________________________________________________________________________________________________________________________________________
sp|Q1GF65|PURA_RUEST		No (0.01)		_		_			_
______________________________________________________________________________________________________________________________________________________
sp|Q6CYH1|PTPA1_KLULA		No (0.30)		_		_			_
______________________________________________________________________________________________________________________________________________________
sp|P32732|TRUB_BACSU		Yes (0.56)		Learning		0.68			0.37
______________________________________________________________________________________________________________________________________________________
sp|A6LPT2|KAD_CLOB8		No (0.22)		_		_			_
______________________________________________________________________________________________________________________________________________________
sp|Q9JMT7|YUAC_ECOLI		No (0.01)		_		_			_
______________________________________________________________________________________________________________________________________________________
sp|Q6F0T3|TMFO2_MESFL		No (0.07)		_		_			_
______________________________________________________________________________________________________________________________________________________
sp|B9JGV0|KDSB_AGRRK		No (0.00)		_		_			_
______________________________________________________________________________________________________________________________________________________
sp|Q89MW4|RS18_BRADU		No (0.00)		_		_			_
______________________________________________________________________________________________________________________________________________________
sp|A6U5H2|YBEY_SINMW		No (0.01)		_		_			_
______________________________________________________________________________________________________________________________________________________
sp|W0RYD3|SSG4_ORYSJ		Yes (0.75)		Memory		0.77			0.84
______________________________________________________________________________________________________________________________________________________
sp|Q72HA1|SYFA_THET2		No (0.00)		_		_			_
______________________________________________________________________________________________________________________________________________________
sp|B2S2D1|SSRP_TREPS		No (0.03)		_		_			_
______________________________________________________________________________________________________________________________________________________
sp|P60622|FOG1_DANRE		Yes (0.98)		Memory		0.97			0.99
______________________________________________________________________________________________________________________________________________________
sp|Q8R4R6|NUP35_MOUSE		Yes (0.65)		Memory		0.68			0.8
______________________________________________________________________________________________________________________________________________________
sp|C4YL78|CHO2_CANAW		Yes (0.69)		Learning		0.64			0.46
______________________________________________________________________________________________________________________________________________________
sp|B5FK86|NAGK_SALDC		No (0.10)		_		_			_
______________________________________________________________________________________________________________________________________________________
sp|Q0KEC0|PUR9_CUPNH		No (0.01)		_		_			_
______________________________________________________________________________________________________________________________________________________
sp|Q8EPT2|Y2006_OCEIH		No (0.00)		_		_			_
______________________________________________________________________________________________________________________________________________________
sp|Q31TK0|SYV_SHIBS		No (0.02)		_		_			_
______________________________________________________________________________________________________________________________________________________
sp|B8D075|COAX_HALOH		No (0.00)		_		_			_
______________________________________________________________________________________________________________________________________________________
sp|Q8LSC3|GASL_CICIN		No (0.08)		_		_			_
______________________________________________________________________________________________________________________________________________________
sp|P60155|SYDP_PHOLL		No (0.29)		_		_			_
______________________________________________________________________________________________________________________________________________________
sp|P0A0X8|RS18_NEIGO		No (0.00)		_		_			_
______________________________________________________________________________________________________________________________________________________
sp|P21688|CRTZ_PANAN		No (0.00)		_		_			_
______________________________________________________________________________________________________________________________________________________
sp|P45468|YRAQ_ECOLI		No (0.03)		_		_			_
______________________________________________________________________________________________________________________________________________________
sp|B0UJB1|AROC_METS4		No (0.02)		_		_			_
______________________________________________________________________________________________________________________________________________________
sp|Q5MNZ9|WIPI1_HUMAN		Yes (0.88)		Learning		0.94			0.89
______________________________________________________________________________________________________________________________________________________
sp|A8FN54|IXTPA_CAMJ8		No (0.02)		_		_			_
______________________________________________________________________________________________________________________________________________________
sp|B0TNJ5|SYP_SHEHH		No (0.03)		_		_			_
______________________________________________________________________________________________________________________________________________________
sp|P69587|RBL_LUPPA		No (0.15)		_		_			_
______________________________________________________________________________________________________________________________________________________
sp|B9JLH9|QUEC_AGRRK		No (0.04)		_		_			_
______________________________________________________________________________________________________________________________________________________
sp|B7J3B2|MINE_ACIF2		No (0.00)		_		_			_
______________________________________________________________________________________________________________________________________________________
sp|A3QJD3|ENGB_SHELP		No (0.01)		_		_			_
______________________________________________________________________________________________________________________________________________________
sp|Q4FLM5|RL16_PELUB		No (0.00)		_		_			_
______________________________________________________________________________________________________________________________________________________
sp|Q6I3T8|TRUA2_BACAN		No (0.01)		_		_			_
______________________________________________________________________________________________________________________________________________________
sp|Q3SEU9|HIS3_THIDA		No (0.01)		_		_			_
______________________________________________________________________________________________________________________________________________________
sp|P0ABE9|CYNT_ECOLI		No (0.02)		_		_			_
______________________________________________________________________________________________________________________________________________________
sp|Q6C3K2|ALG1_YARLI		No (0.08)		_		_			_
______________________________________________________________________________________________________________________________________________________
sp|P9WKY0|Y3466_MYCTO		No (0.05)		_		_			_
______________________________________________________________________________________________________________________________________________________
sp|A0KQJ4|CYSG3_AERHH		No (0.04)		_		_			_
______________________________________________________________________________________________________________________________________________________
sp|A7FW08|RL19_CLOB1		No (0.00)		_		_			_
______________________________________________________________________________________________________________________________________________________
sp|A6X1G2|DGTL1_OCHA4		No (0.01)		_		_			_
______________________________________________________________________________________________________________________________________________________
sp|Q67BJ4|A4GAT_MOUSE		Yes (0.60)		Memory		0.62			0.85
______________________________________________________________________________________________________________________________________________________
sp|A9H4G8|Y3492_GLUDA		No (0.00)		_		_			_
______________________________________________________________________________________________________________________________________________________
sp|Q6FVT7|MMM1_CANGA		No (0.29)		_		_			_
______________________________________________________________________________________________________________________________________________________
sp|Q5ATK1|AUSB_EMENI		No (0.48)		_		_			_
______________________________________________________________________________________________________________________________________________________
sp|Q7YKM5|MATK_PROLU		No (0.25)		_		_			_
______________________________________________________________________________________________________________________________________________________
sp|P49095|GCSP_YEAST		Yes (0.51)		Memory		0.7			0.81
______________________________________________________________________________________________________________________________________________________
sp|Q632G8|LDH2_BACCZ		No (0.02)		_		_			_
______________________________________________________________________________________________________________________________________________________
sp|P17291|RS7_THET8		No (0.02)		_		_			_
______________________________________________________________________________________________________________________________________________________
sp|P00002|CYC_MACMU		No (0.00)		_		_			_
______________________________________________________________________________________________________________________________________________________
sp|Q03MY4|MUTS_STRTD		No (0.06)		_		_			_
______________________________________________________________________________________________________________________________________________________
sp|Q8ETG9|NSRR_OCEIH		No (0.00)		_		_			_
______________________________________________________________________________________________________________________________________________________
sp|F4ILY9|AVT3B_ARATH		No (0.24)		_		_			_
______________________________________________________________________________________________________________________________________________________
sp|B7N5Y9|GLK_ECOLU		No (0.02)		_		_			_
______________________________________________________________________________________________________________________________________________________
sp|B0UKV2|TRPA_METS4		No (0.00)		_		_			_
______________________________________________________________________________________________________________________________________________________
sp|Q82TQ3|ISPE_NITEU		No (0.02)		_		_			_
______________________________________________________________________________________________________________________________________________________
sp|Q1QR91|GLPK_NITHX		No (0.03)		_		_			_
______________________________________________________________________________________________________________________________________________________
sp|A4JI25|COXX_BURVG		No (0.04)		_		_			_
______________________________________________________________________________________________________________________________________________________
sp|A1JSW8|HUTU_YERE8		No (0.10)		_		_			_
______________________________________________________________________________________________________________________________________________________
sp|B9MLF6|RS9_CALBD		No (0.00)		_		_			_
______________________________________________________________________________________________________________________________________________________
sp|B8EBJ1|RS8_SHEB2		No (0.00)		_		_			_
______________________________________________________________________________________________________________________________________________________
sp|B6HJU2|ROQN_PENRW		No (0.06)		_		_			_
______________________________________________________________________________________________________________________________________________________
sp|B1KWK2|RS15_CLOBM		No (0.00)		_		_			_
______________________________________________________________________________________________________________________________________________________
sp|A1WHC6|RL4_VEREI		No (0.03)		_		_			_
______________________________________________________________________________________________________________________________________________________
sp|Q6FFC0|GLUQ_ACIAD		No (0.20)		_		_			_
______________________________________________________________________________________________________________________________________________________
sp|Q11QA4|RL7_CYTH3		No (0.00)		_		_			_
______________________________________________________________________________________________________________________________________________________
sp|B7M075|RBFA_ECO8A		No (0.00)		_		_			_
______________________________________________________________________________________________________________________________________________________
sp|Q1MHJ7|Y2074_RHIL3		No (0.00)		_		_			_
______________________________________________________________________________________________________________________________________________________
sp|Q97M68|LGT_CLOAB		No (0.01)		_		_			_
______________________________________________________________________________________________________________________________________________________
sp|A8AQ39|Y4548_CITK8		No (0.00)		_		_			_
______________________________________________________________________________________________________________________________________________________
sp|P17455|CAPSD_PAVCD		Yes (0.86)		Learning		0.97			0.8
______________________________________________________________________________________________________________________________________________________
sp|P9WN72|G6PD2_MYCTO		No (0.02)		_		_			_
______________________________________________________________________________________________________________________________________________________
sp|Q23989|QUAI_DROME		Yes (0.61)		Learning		0.85			0.78
______________________________________________________________________________________________________________________________________________________
sp|Q3AQC1|TRPF_CHLCH		No (0.00)		_		_			_
______________________________________________________________________________________________________________________________________________________
sp|Q83NT4|SECA_TROW8		No (0.05)		_		_			_
______________________________________________________________________________________________________________________________________________________
sp|B9KXX3|Y315_THERP		No (0.00)		_		_			_
______________________________________________________________________________________________________________________________________________________
sp|Q56057|ERA_SALTY		No (0.01)		_		_			_
______________________________________________________________________________________________________________________________________________________
sp|B8D8R5|RNFB_BUCA5		No (0.27)		_		_			_
______________________________________________________________________________________________________________________________________________________
sp|B5F0R9|ZAPB_SALA4		No (0.00)		_		_			_
______________________________________________________________________________________________________________________________________________________
sp|Q66ET0|DNAK_YERPS		No (0.05)		_		_			_
______________________________________________________________________________________________________________________________________________________
sp|B3R112|ACCD_CUPTR		No (0.24)		_		_			_
______________________________________________________________________________________________________________________________________________________
sp|P0C9Q2|36013_ASFWA		No (0.12)		_		_			_
______________________________________________________________________________________________________________________________________________________
sp|A9BV02|PANB_DELAS		No (0.11)		_		_			_
______________________________________________________________________________________________________________________________________________________
sp|Q5LIR8|PDXB_BACFN		No (0.03)		_		_			_
______________________________________________________________________________________________________________________________________________________
sp|Q9UTQ0|CCA1_SCHPO		No (0.04)		_		_			_
______________________________________________________________________________________________________________________________________________________
sp|Q8Y747|YBEY_LISMO		No (0.00)		_		_			_
______________________________________________________________________________________________________________________________________________________
sp|Q8SUT4|Y827_ENCCU		No (0.32)		_		_			_
______________________________________________________________________________________________________________________________________________________
sp|C1B4B5|SYT_RHOOB		No (0.11)		_		_			_
______________________________________________________________________________________________________________________________________________________
sp|Q4JXD7|MSHC1_CORJK		No (0.01)		_		_			_
______________________________________________________________________________________________________________________________________________________
sp|Q4ZMP5|RL4_PSEU2		No (0.08)		_		_			_
______________________________________________________________________________________________________________________________________________________
sp|Q57M29|NUOB_SALCH		No (0.05)		_		_			_
______________________________________________________________________________________________________________________________________________________
sp|Q5PHN0|SOPE2_SALPA		No (0.07)		_		_			_
______________________________________________________________________________________________________________________________________________________
sp|Q9M4T3|HDT4_ARATH		No (0.07)		_		_			_
______________________________________________________________________________________________________________________________________________________
sp|Q54JB1|SI139_DICDI		No (0.00)		_		_			_
______________________________________________________________________________________________________________________________________________________
sp|Q5UNW9|YR718_MIMIV		No (0.00)		_		_			_
______________________________________________________________________________________________________________________________________________________
sp|A1KLQ2|YQGF_MYCBP		No (0.00)		_		_			_
______________________________________________________________________________________________________________________________________________________
sp|B3ECH9|COAD_CHLL2		No (0.00)		_		_			_
______________________________________________________________________________________________________________________________________________________
sp|C3PHF5|MURC_CORA7		No (0.02)		_		_			_
______________________________________________________________________________________________________________________________________________________
sp|O04647|PP399_ARATH		No (0.30)		_		_			_
______________________________________________________________________________________________________________________________________________________
sp|Q17QW2|TM39B_BOVIN		Yes (0.99)		Learning		0.92			0.8
______________________________________________________________________________________________________________________________________________________
sp|Q21B59|FMT_RHOPB		No (0.04)		_		_			_
______________________________________________________________________________________________________________________________________________________
sp|Q0UV26|VMA21_PHANO		No (0.01)		_		_			_
______________________________________________________________________________________________________________________________________________________
sp|A4WVZ0|MNME_RHOS5		No (0.01)		_		_			_
______________________________________________________________________________________________________________________________________________________
sp|Q5RET9|SDE2_PONAB		Yes (1.00)		Learning		0.79			0.72
______________________________________________________________________________________________________________________________________________________
sp|Q9Z527|RBFA_STRCO		No (0.03)		_		_			_
______________________________________________________________________________________________________________________________________________________
sp|Q65LE9|ARGJ_BACLD		No (0.20)		_		_			_
______________________________________________________________________________________________________________________________________________________
sp|Q07509|YD094_YEAST		No (0.09)		_		_			_
______________________________________________________________________________________________________________________________________________________
sp|A1B3P3|SYM_PARDP		No (0.18)		_		_			_
______________________________________________________________________________________________________________________________________________________
sp|A6UYF6|ILVD_PSEA7		No (0.07)		_		_			_
______________________________________________________________________________________________________________________________________________________
sp|B7GGI1|MURB_ANOFW		No (0.02)		_		_			_
______________________________________________________________________________________________________________________________________________________
sp|Q6BVH4|TFB5_DEBHA		No (0.00)		_		_			_
______________________________________________________________________________________________________________________________________________________
sp|Q8XJ38|RECX_CLOPE		No (0.01)		_		_			_
______________________________________________________________________________________________________________________________________________________
sp|Q15T23|UVRC_PSEA6		No (0.10)		_		_			_
______________________________________________________________________________________________________________________________________________________
sp|P67272|GCH1L_STAAM		No (0.02)		_		_			_
______________________________________________________________________________________________________________________________________________________
sp|A8AVA7|GRPE_STRGC		No (0.00)		_		_			_
______________________________________________________________________________________________________________________________________________________
sp|Q9KG45|GLMS_BACHD		No (0.06)		_		_			_
______________________________________________________________________________________________________________________________________________________
sp|B8EMP4|RECO_METSB		No (0.02)		_		_			_
______________________________________________________________________________________________________________________________________________________
sp|P28983|VG59_EHV1B		No (0.14)		_		_			_
______________________________________________________________________________________________________________________________________________________
sp|A2QCJ9|CREA_ASPNC		Yes (0.89)		Learning		0.98			0.94
______________________________________________________________________________________________________________________________________________________
sp|Q9CRB0|SNX24_MOUSE		No (0.08)		_		_			_
______________________________________________________________________________________________________________________________________________________
sp|B3CN36|RL14_WOLPP		No (0.00)		_		_			_
______________________________________________________________________________________________________________________________________________________
sp|B8D9R3|SYC_BUCA5		No (0.33)		_		_			_
______________________________________________________________________________________________________________________________________________________
sp|P25860|MT2A_ARATH		No (0.01)		_		_			_
______________________________________________________________________________________________________________________________________________________
sp|Q9L0C9|RL24_STRCO		No (0.00)		_		_			_
______________________________________________________________________________________________________________________________________________________
sp|B7LWP0|CYSH_ESCF3		No (0.03)		_		_			_
______________________________________________________________________________________________________________________________________________________
sp|Q9CQG1|CHAC2_MOUSE		No (0.00)		_		_			_
______________________________________________________________________________________________________________________________________________________
sp|P9WJU6|MMPL7_MYCTO		No (0.12)		_		_			_
______________________________________________________________________________________________________________________________________________________
sp|B5RGN1|GHRB_SALG2		No (0.03)		_		_			_
______________________________________________________________________________________________________________________________________________________
sp|Q6CMN0|NBP35_KLULA		No (0.39)		_		_			_
______________________________________________________________________________________________________________________________________________________
sp|Q1GTF8|LIPB_SPHAL		No (0.00)		_		_			_
______________________________________________________________________________________________________________________________________________________
sp|P03854|COPA1_ECOLX		No (0.00)		_		_			_
______________________________________________________________________________________________________________________________________________________
sp|B4U8T1|RSMH_HYDS0		No (0.01)		_		_			_
______________________________________________________________________________________________________________________________________________________
sp|Q11AV6|RS20_CHESB		No (0.00)		_		_			_
______________________________________________________________________________________________________________________________________________________
sp|B5XPI0|Y1722_KLEP3		No (0.02)		_		_			_
______________________________________________________________________________________________________________________________________________________
sp|Q33798|CYB_ASPNG		No (0.07)		_		_			_
______________________________________________________________________________________________________________________________________________________
sp|Q8PAL1|HRCA_XANCP		No (0.03)		_		_			_
______________________________________________________________________________________________________________________________________________________
sp|A6USM7|ASPD_METVS		No (0.04)		_		_			_
______________________________________________________________________________________________________________________________________________________
sp|Q03GB1|RL35_PEDPA		No (0.00)		_		_			_
______________________________________________________________________________________________________________________________________________________
sp|Q61T16|RT24_CAEBR		No (0.03)		_		_			_
______________________________________________________________________________________________________________________________________________________
sp|Q15ZB4|F16PA_PSEA6		No (0.39)		_		_			_
______________________________________________________________________________________________________________________________________________________
sp|Q1JC19|GLMM_STRPB		No (0.01)		_		_			_
______________________________________________________________________________________________________________________________________________________
sp|A8GQW1|RL1_RICRS		No (0.00)		_		_			_
______________________________________________________________________________________________________________________________________________________
sp|C1CIA0|RL2_STRZP		No (0.05)		_		_			_
______________________________________________________________________________________________________________________________________________________
sp|Q8TCT1|PHOP1_HUMAN		No (0.11)		_		_			_
______________________________________________________________________________________________________________________________________________________
sp|Q4KIH6|RNFH_PSEF5		No (0.01)		_		_			_
______________________________________________________________________________________________________________________________________________________
sp|P67184|Y1691_STRA3		No (0.02)		_		_			_
______________________________________________________________________________________________________________________________________________________
sp|B7KUK7|SYGB_METC4		No (0.01)		_		_			_
______________________________________________________________________________________________________________________________________________________
sp|Q2FDM7|ARCC2_STAA3		No (0.02)		_		_			_
______________________________________________________________________________________________________________________________________________________
sp|Q31Q54|HIS1_SYNE7		No (0.01)		_		_			_
______________________________________________________________________________________________________________________________________________________
sp|P51214|YCF20_PORPU		No (0.00)		_		_			_
______________________________________________________________________________________________________________________________________________________
sp|Q86VX9|MON1A_HUMAN		Yes (0.91)		Learning		0.9			0.9
______________________________________________________________________________________________________________________________________________________
sp|A1A5H6|CNOT1_DANRE		Yes (0.93)		Learning		0.97			0.96
______________________________________________________________________________________________________________________________________________________
sp|D6RF30|GOG8K_HUMAN		Yes (1.00)		Memory		0.93			0.96
______________________________________________________________________________________________________________________________________________________
sp|Q4R5Z4|INT9_MACFA		Yes (0.92)		Learning		0.9			0.87
______________________________________________________________________________________________________________________________________________________
sp|Q8UJC5|AROE_AGRFC		No (0.01)		_		_			_
______________________________________________________________________________________________________________________________________________________
sp|Q52083|FUR_PSEPU		No (0.00)		_		_			_
______________________________________________________________________________________________________________________________________________________
sp|Q0VG73|YC023_HUMAN		No (0.01)		_		_			_
______________________________________________________________________________________________________________________________________________________
sp|O32282|YWZA_BACSU		No (0.00)		_		_			_
______________________________________________________________________________________________________________________________________________________
sp|B0CGV0|FABZ_BRUSI		No (0.01)		_		_			_
______________________________________________________________________________________________________________________________________________________
sp|Q8FNF4|HRCA_COREF		No (0.17)		_		_			_
______________________________________________________________________________________________________________________________________________________
sp|Q2ITC6|FENR_RHOP2		Yes (0.58)		_		0.4			0.1
______________________________________________________________________________________________________________________________________________________
sp|Q16667|CDKN3_HUMAN		No (0.26)		_		_			_
______________________________________________________________________________________________________________________________________________________
sp|B2V652|PANC_SULSY		No (0.25)		_		_			_
______________________________________________________________________________________________________________________________________________________
sp|B7VJU8|GUAA_VIBTL		No (0.10)		_		_			_
______________________________________________________________________________________________________________________________________________________
sp|C1FMU9|RL23_CLOBJ		No (0.00)		_		_			_
______________________________________________________________________________________________________________________________________________________
sp|B8DVW3|NRDI_BIFA0		No (0.02)		_		_			_
______________________________________________________________________________________________________________________________________________________
sp|A6V7E9|SELU_PSEA7		No (0.02)		_		_			_
______________________________________________________________________________________________________________________________________________________
sp|Q8ZLF2|UGPA_SALTY		No (0.14)		_		_			_
______________________________________________________________________________________________________________________________________________________
sp|B8HPV7|PUR5_CYAP4		No (0.07)		_		_			_
______________________________________________________________________________________________________________________________________________________
sp|A9M5G5|FABZ_BRUC2		No (0.01)		_		_			_
______________________________________________________________________________________________________________________________________________________
sp|P9WJ48|VPB17_MYCTO		No (0.00)		_		_			_
______________________________________________________________________________________________________________________________________________________
sp|Q7VEG3|NDK_PROMA		No (0.00)		_		_			_
______________________________________________________________________________________________________________________________________________________
sp|A1AIE5|FABR_ECOK1		No (0.05)		_		_			_
______________________________________________________________________________________________________________________________________________________
sp|A0QFC0|TATA_MYCA1		No (0.09)		_		_			_
______________________________________________________________________________________________________________________________________________________
sp|B5E230|HRCA_STRP4		No (0.32)		_		_			_
______________________________________________________________________________________________________________________________________________________
sp|A0PUT6|OTSA_MYCUA		No (0.06)		_		_			_
______________________________________________________________________________________________________________________________________________________
sp|B6ISD0|MNMA_RHOCS		No (0.01)		_		_			_
______________________________________________________________________________________________________________________________________________________
sp|Q04U80|DAPA_LEPBJ		No (0.10)		_		_			_
______________________________________________________________________________________________________________________________________________________
sp|P0CK49|TEG7_EBVB9		No (0.12)		_		_			_
______________________________________________________________________________________________________________________________________________________
sp|C3MVG1|PSA_SULIM		No (0.00)		_		_			_
______________________________________________________________________________________________________________________________________________________
sp|B1WRV9|HCP_CROS5		No (0.44)		_		_			_
______________________________________________________________________________________________________________________________________________________
sp|Q5JTZ9|SYAM_HUMAN		Yes (0.64)		Memory		0.61			0.7
______________________________________________________________________________________________________________________________________________________
sp|Q74ZC9|MED4_ASHGO		Yes (0.67)		Learning		0.89			0.75
______________________________________________________________________________________________________________________________________________________
sp|B7LWC0|MTNN_ESCF3		No (0.00)		_		_			_
______________________________________________________________________________________________________________________________________________________
sp|Q4L7Y3|ATPE_STAHJ		No (0.00)		_		_			_
______________________________________________________________________________________________________________________________________________________
sp|B3PM70|YQGF_MYCA5		No (0.05)		_		_			_
______________________________________________________________________________________________________________________________________________________
sp|Q9LU68|CIA2_ARATH		Yes (0.86)		Learning		0.87			0.69
______________________________________________________________________________________________________________________________________________________
sp|Q4PSI6|FBD13_ARATH		Yes (0.58)		_		0.36			0.29
______________________________________________________________________________________________________________________________________________________
sp|Q7N7F4|NQRA_PHOLL		No (0.24)		_		_			_
______________________________________________________________________________________________________________________________________________________
sp|A4Y5X4|RLMKL_SHEPC		No (0.21)		_		_			_
______________________________________________________________________________________________________________________________________________________
sp|P57619|MURI_BUCAI		No (0.02)		_		_			_
______________________________________________________________________________________________________________________________________________________
sp|Q9PIH4|EX7L_CAMJE		No (0.09)		_		_			_
______________________________________________________________________________________________________________________________________________________
sp|Q54BR1|PEN2_DICDI		No (0.00)		_		_			_
______________________________________________________________________________________________________________________________________________________
sp|Q8TVB1|PYRI_METKA		No (0.03)		_		_			_
______________________________________________________________________________________________________________________________________________________
sp|Q83017|RPOA_LDVP		Yes (0.99)		Learning		0.99			0.97
______________________________________________________________________________________________________________________________________________________
sp|B7I8J5|SECA_ACIB5		No (0.44)		_		_			_
______________________________________________________________________________________________________________________________________________________
sp|Q4P6R3|CTU1_USTMA		Yes (0.62)		Learning		0.86			0.79
______________________________________________________________________________________________________________________________________________________
sp|P0CU06|YLZ4_SCHPO		No (0.01)		_		_			_
______________________________________________________________________________________________________________________________________________________
sp|B5E455|RECF_STRP4		No (0.17)		_		_			_
______________________________________________________________________________________________________________________________________________________
sp|Q3JBE4|Y1358_NITOC		No (0.07)		_		_			_
______________________________________________________________________________________________________________________________________________________
sp|Q41008|ACCA_PEA		No (0.32)		_		_			_
______________________________________________________________________________________________________________________________________________________
sp|Q58262|MTRF_METJA		No (0.00)		_		_			_
______________________________________________________________________________________________________________________________________________________
sp|O31850|YOJN_BACSU		No (0.02)		_		_			_
______________________________________________________________________________________________________________________________________________________
sp|Q04FK3|UPPP1_OENOB		No (0.03)		_		_			_
______________________________________________________________________________________________________________________________________________________
sp|B7KKW4|DCUP_GLOC7		No (0.01)		_		_			_
______________________________________________________________________________________________________________________________________________________
sp|A7H1T3|RRF_CAMJD		No (0.02)		_		_			_
______________________________________________________________________________________________________________________________________________________
sp|Q8F4A2|MDH_LEPIN		No (0.23)		_		_			_
______________________________________________________________________________________________________________________________________________________
sp|Q59636|NDK_PSEAE		No (0.00)		_		_			_
______________________________________________________________________________________________________________________________________________________
sp|Q71ZW1|EX7L_LISMF		No (0.30)		_		_			_
______________________________________________________________________________________________________________________________________________________
sp|Q3SZA2|FMC1_BOVIN		No (0.02)		_		_			_
______________________________________________________________________________________________________________________________________________________
sp|Q2P3E9|KDSB_XANOM		No (0.01)		_		_			_
______________________________________________________________________________________________________________________________________________________
sp|B3EBZ3|HIP_ALLWA		No (0.01)		_		_			_
______________________________________________________________________________________________________________________________________________________
sp|A4TM30|NUOH_YERPP		No (0.06)		_		_			_
______________________________________________________________________________________________________________________________________________________
sp|A5EXA5|YBEY_DICNV		No (0.00)		_		_			_
______________________________________________________________________________________________________________________________________________________
sp|A9W565|LSPA_METEP		No (0.00)		_		_			_
______________________________________________________________________________________________________________________________________________________
sp|B1IRQ1|RS21_ECOLC		No (0.00)		_		_			_
______________________________________________________________________________________________________________________________________________________
sp|Q9SY84|U90A2_ARATH		Yes (0.61)		Memory		0.52			0.54
______________________________________________________________________________________________________________________________________________________
sp|B3PI88|BIOF_CELJU		No (0.03)		_		_			_
______________________________________________________________________________________________________________________________________________________
sp|C3M9X0|METAA_SINFN		No (0.06)		_		_			_
______________________________________________________________________________________________________________________________________________________
sp|Q6D4E3|PEPT_PECAS		No (0.10)		_		_			_
______________________________________________________________________________________________________________________________________________________
sp|Q1H3D2|COAD_METFK		No (0.00)		_		_			_
______________________________________________________________________________________________________________________________________________________
sp|P05793|ILVC_ECOLI		No (0.07)		_		_			_
______________________________________________________________________________________________________________________________________________________
sp|B8D6X3|CCA_BUCAT		No (0.28)		_		_			_
______________________________________________________________________________________________________________________________________________________
sp|Q8IUC6|TCAM1_HUMAN		Yes (0.99)		Learning		0.98			0.95
______________________________________________________________________________________________________________________________________________________
sp|C1CUC1|RL9_STRZT		No (0.00)		_		_			_
______________________________________________________________________________________________________________________________________________________
sp|Q8XP76|IOLD_CLOPE		No (0.19)		_		_			_
______________________________________________________________________________________________________________________________________________________
sp|B3EL40|ATPG_CHLPB		No (0.02)		_		_			_
______________________________________________________________________________________________________________________________________________________
sp|B5R585|NDK_SALEP		No (0.00)		_		_			_
______________________________________________________________________________________________________________________________________________________
sp|B4SWP7|TGT_SALNS		No (0.09)		_		_			_
______________________________________________________________________________________________________________________________________________________
sp|Q5SM09|NRDR_THET8		No (0.02)		_		_			_
______________________________________________________________________________________________________________________________________________________
sp|B9DNL1|SYG_STACT		No (0.13)		_		_			_
______________________________________________________________________________________________________________________________________________________
sp|Q9KNY7|RL2_VIBCH		No (0.02)		_		_			_
______________________________________________________________________________________________________________________________________________________
sp|A6X564|GATC_OCHA4		No (0.00)		_		_			_
______________________________________________________________________________________________________________________________________________________
sp|A5FUL0|MURG_ACICJ		No (0.00)		_		_			_
______________________________________________________________________________________________________________________________________________________
sp|P02584|PROF1_BOVIN		No (0.02)		_		_			_
______________________________________________________________________________________________________________________________________________________
sp|P29874|COX2_GALME		No (0.01)		_		_			_
______________________________________________________________________________________________________________________________________________________
sp|B4TFZ1|ENO_SALHS		No (0.01)		_		_			_
______________________________________________________________________________________________________________________________________________________
sp|Q7NPW2|BIOF_CHRVO		No (0.02)		_		_			_
______________________________________________________________________________________________________________________________________________________
sp|B0BBG8|KTHY_CHLTB		No (0.03)		_		_			_
______________________________________________________________________________________________________________________________________________________
sp|P56138|MNMG_HELPY		No (0.07)		_		_			_
______________________________________________________________________________________________________________________________________________________
sp|Q8A9S4|PYRI_BACTN		No (0.02)		_		_			_
______________________________________________________________________________________________________________________________________________________
sp|A1U1U7|PSRP_MARHV		No (0.05)		_		_			_
______________________________________________________________________________________________________________________________________________________
sp|P60471|SSB_ONYPE		No (0.00)		_		_			_
______________________________________________________________________________________________________________________________________________________
sp|Q8CFC4|BGAT2_RAT		Yes (0.55)		Memory		0.35			0.7
______________________________________________________________________________________________________________________________________________________
sp|Q99TJ8|SYV_STAAN		No (0.11)		_		_			_
______________________________________________________________________________________________________________________________________________________
sp|P41060|CP81_BP186		No (0.00)		_		_			_
______________________________________________________________________________________________________________________________________________________
sp|Q04450|RBS2_MESCR		No (0.03)		_		_			_
______________________________________________________________________________________________________________________________________________________
sp|Q6ZUX3|TGRM2_HUMAN		Yes (0.89)		Memory		0.85			0.85
______________________________________________________________________________________________________________________________________________________
sp|Q04572|CAPSD_SHVX		Yes (0.62)		Learning		0.64			0.43
______________________________________________________________________________________________________________________________________________________
sp|A8MW92|P20L1_HUMAN		Yes (0.99)		Learning		0.99			0.97
______________________________________________________________________________________________________________________________________________________
sp|Q72QU8|LEPA_LEPIC		No (0.06)		_		_			_
______________________________________________________________________________________________________________________________________________________
sp|P0AE39|YPDB_ECOLI		No (0.01)		_		_			_
______________________________________________________________________________________________________________________________________________________
sp|Q8AA22|Y643_BACTN		No (0.09)		_		_			_
______________________________________________________________________________________________________________________________________________________
sp|C5BDQ4|ARNB_EDWI9		No (0.02)		_		_			_
______________________________________________________________________________________________________________________________________________________
sp|A0KW50|PYRD_SHESA		No (0.01)		_		_			_
______________________________________________________________________________________________________________________________________________________
sp|Q5QVP5|SYY_IDILO		No (0.02)		_		_			_
______________________________________________________________________________________________________________________________________________________
sp|P17810|PRPH2_BOVIN		Yes (0.85)		Learning		0.95			0.66
______________________________________________________________________________________________________________________________________________________
sp|A9CKP8|KDSB_AGRFC		No (0.00)		_		_			_
______________________________________________________________________________________________________________________________________________________
sp|P0C6V1|R1A_CVMJH		Yes (0.98)		Learning		1			0.96
______________________________________________________________________________________________________________________________________________________
sp|B9M1X7|TAL_GEODF		No (0.00)		_		_			_
______________________________________________________________________________________________________________________________________________________
sp|P59204|MALA_STRR6		No (0.12)		_		_			_
______________________________________________________________________________________________________________________________________________________
sp|P11836|CD20_HUMAN		No (0.49)		_		_			_
______________________________________________________________________________________________________________________________________________________
sp|P47320|Y074_MYCGE		No (0.05)		_		_			_
______________________________________________________________________________________________________________________________________________________
sp|A6WHU7|RL15_SHEB8		No (0.01)		_		_			_
______________________________________________________________________________________________________________________________________________________
sp|Q93YZ7|ILVH2_ARATH		No (0.05)		_		_			_
______________________________________________________________________________________________________________________________________________________
sp|O35165|GOSR2_RAT		No (0.06)		_		_			_
______________________________________________________________________________________________________________________________________________________
sp|A9QYR5|RHAT_YERPG		No (0.04)		_		_			_
______________________________________________________________________________________________________________________________________________________
sp|C3NEC6|PSA_SULIY		No (0.00)		_		_			_
______________________________________________________________________________________________________________________________________________________
sp|Q6BQ34|FBRL_DEBHA		No (0.05)		_		_			_
______________________________________________________________________________________________________________________________________________________
sp|Q1GP95|RS7_SPHAL		No (0.00)		_		_			_
______________________________________________________________________________________________________________________________________________________
sp|B8GW92|HFQ_CAUVN		No (0.02)		_		_			_
______________________________________________________________________________________________________________________________________________________
sp|A6QK99|BETA_STAAE		No (0.18)		_		_			_
______________________________________________________________________________________________________________________________________________________
sp|Q39KG8|RS10_BURL3		No (0.00)		_		_			_
______________________________________________________________________________________________________________________________________________________
sp|Q4ING3|CCPR_GIBZE		No (0.24)		_		_			_
______________________________________________________________________________________________________________________________________________________
sp|Q253E2|SYE_CHLFF		No (0.21)		_		_			_
______________________________________________________________________________________________________________________________________________________
sp|A8EZ02|SYL_RICCK		No (0.31)		_		_			_
______________________________________________________________________________________________________________________________________________________
sp|Q73SJ4|Y4079_MYCPA		No (0.14)		_		_			_
______________________________________________________________________________________________________________________________________________________
sp|B1AJI2|RL11_UREP2		No (0.00)		_		_			_
______________________________________________________________________________________________________________________________________________________
sp|B4JW99|CLU_DROGR		Yes (0.92)		Learning		0.88			0.74
______________________________________________________________________________________________________________________________________________________
sp|B3WAS8|MSCL_LACCB		No (0.00)		_		_			_
______________________________________________________________________________________________________________________________________________________
sp|B0VCV4|KTHY_ACIBY		No (0.08)		_		_			_
______________________________________________________________________________________________________________________________________________________
sp|A3PIU9|SYY_RHOS1		No (0.06)		_		_			_
______________________________________________________________________________________________________________________________________________________
sp|A7E564|LOC1_SCLS1		No (0.33)		_		_			_
______________________________________________________________________________________________________________________________________________________
sp|Q809M7|RDRP_I01A1		Yes (0.56)		Learning		0.92			0.75
______________________________________________________________________________________________________________________________________________________
sp|Q17XN0|MRAY_HELAH		No (0.08)		_		_			_
______________________________________________________________________________________________________________________________________________________
sp|A6QGE1|RL19_STAAE		No (0.01)		_		_			_
______________________________________________________________________________________________________________________________________________________
sp|Q0HE57|RL28_SHESM		No (0.00)		_		_			_
______________________________________________________________________________________________________________________________________________________
sp|A4IIC5|S39A3_XENTR		No (0.16)		_		_			_
______________________________________________________________________________________________________________________________________________________
sp|P15017|DNU4_RHORU		No (0.00)		_		_			_
______________________________________________________________________________________________________________________________________________________
sp|B7LC01|CH10_ECO55		No (0.00)		_		_			_
______________________________________________________________________________________________________________________________________________________
sp|A3D4A7|KCY_SHEB5		No (0.02)		_		_			_
______________________________________________________________________________________________________________________________________________________
sp|A2S6T3|RS21_BURM9		No (0.00)		_		_			_
______________________________________________________________________________________________________________________________________________________
sp|Q0AXT4|Y1161_SYNWW		No (0.45)		_		_			_
______________________________________________________________________________________________________________________________________________________
sp|B0R4Z9|RL7A_HALS3		No (0.00)		_		_			_
______________________________________________________________________________________________________________________________________________________
sp|Q9ZCX4|RPOZ_RICPR		No (0.01)		_		_			_
______________________________________________________________________________________________________________________________________________________
sp|Q8RGH3|ALF1_FUSNN		No (0.02)		_		_			_
______________________________________________________________________________________________________________________________________________________
sp|Q9RVG1|HBD_DEIRA		No (0.02)		_		_			_
______________________________________________________________________________________________________________________________________________________
sp|O05982|KCY_SULAC		No (0.00)		_		_			_
______________________________________________________________________________________________________________________________________________________
sp|B5YHX4|TGT_THEYD		No (0.10)		_		_			_
______________________________________________________________________________________________________________________________________________________
sp|A8A535|NANA_ECOHS		No (0.05)		_		_			_
______________________________________________________________________________________________________________________________________________________
sp|B5R7P4|SMG_SALG2		No (0.01)		_		_			_
______________________________________________________________________________________________________________________________________________________
sp|Q8X260|NFI_METKA		No (0.01)		_		_			_
______________________________________________________________________________________________________________________________________________________
sp|Q8FRQ5|UPP_COREF		No (0.00)		_		_			_
______________________________________________________________________________________________________________________________________________________
sp|P12270|TPR_HUMAN		Yes (0.99)		Learning		0.99			0.96
______________________________________________________________________________________________________________________________________________________
sp|P0ADP8|UBIJ_SHIFL		No (0.01)		_		_			_
______________________________________________________________________________________________________________________________________________________
sp|Q9BH80|R27A2_ENTHI		No (0.01)		_		_			_
______________________________________________________________________________________________________________________________________________________
sp|P18148|PSIA1_ECOLI		No (0.02)		_		_			_
______________________________________________________________________________________________________________________________________________________
sp|Q749B4|RL17_GEOSL		No (0.01)		_		_			_
______________________________________________________________________________________________________________________________________________________
sp|Q5HII1|ISPE_STAAC		No (0.27)		_		_			_
______________________________________________________________________________________________________________________________________________________
sp|Q6D4H2|SYFA_PECAS		No (0.02)		_		_			_
______________________________________________________________________________________________________________________________________________________
sp|B7NM10|YBEY_ECO7I		No (0.06)		_		_			_
______________________________________________________________________________________________________________________________________________________
sp|Q68F62|MP17L_XENLA		No (0.16)		_		_			_
______________________________________________________________________________________________________________________________________________________
sp|P36576|ARRC_RAT		No (0.00)		_		_			_
______________________________________________________________________________________________________________________________________________________
sp|P57899|GAL1_PASMU		No (0.39)		_		_			_
______________________________________________________________________________________________________________________________________________________
sp|Q7Z572|SPT21_HUMAN		Yes (0.98)		Memory		0.95			0.96
______________________________________________________________________________________________________________________________________________________
sp|Q65R06|ENGB_MANSM		No (0.05)		_		_			_
______________________________________________________________________________________________________________________________________________________
sp|Q7CQP8|LEUE_SALTY		No (0.01)		_		_			_
______________________________________________________________________________________________________________________________________________________
sp|Q13UB5|ANMK_PARXL		No (0.01)		_		_			_
______________________________________________________________________________________________________________________________________________________
sp|A3CYX7|LEXA_SHEB5		No (0.00)		_		_			_
______________________________________________________________________________________________________________________________________________________
sp|Q9BQE5|APOL2_HUMAN		No (0.31)		_		_			_
______________________________________________________________________________________________________________________________________________________
sp|Q9XD28|RL29_LEPIN		No (0.02)		_		_			_
______________________________________________________________________________________________________________________________________________________
sp|P27804|FLAB2_METVO		No (0.04)		_		_			_
______________________________________________________________________________________________________________________________________________________
sp|P42079|RPOC1_SYNE7		No (0.10)		_		_			_
______________________________________________________________________________________________________________________________________________________
sp|P22447|GYRB_MYCPN		Yes (0.61)		Memory		0.25			0.6
______________________________________________________________________________________________________________________________________________________
sp|A2RRX6|NPAT_XENLA		Yes (0.99)		Learning		0.99			0.99
______________________________________________________________________________________________________________________________________________________
sp|Q2K711|KUP2_RHIEC		No (0.19)		_		_			_
______________________________________________________________________________________________________________________________________________________
sp|Q6IUP3|ELP5_RAT		Yes (0.63)		Memory		0.49			0.71
______________________________________________________________________________________________________________________________________________________
sp|Q1RBB6|SUFS_ECOUT		No (0.01)		_		_			_
______________________________________________________________________________________________________________________________________________________
sp|Q8WKC9|RBL_PINVI		No (0.05)		_		_			_
______________________________________________________________________________________________________________________________________________________
sp|P42436|NASE_BACSU		No (0.00)		_		_			_
______________________________________________________________________________________________________________________________________________________
sp|A5DFX7|SLX1_PICGU		Yes (0.55)		Learning		0.58			0.57
______________________________________________________________________________________________________________________________________________________
sp|A2T379|NU5C_ANGEV		No (0.40)		_		_			_
______________________________________________________________________________________________________________________________________________________
sp|Q2GKU9|RS2_ANAPZ		No (0.12)		_		_			_
______________________________________________________________________________________________________________________________________________________
sp|Q1RHH9|COX3_RICBR		No (0.07)		_		_			_
______________________________________________________________________________________________________________________________________________________
sp|Q8XV81|HIS7_RALSO		No (0.00)		_		_			_
______________________________________________________________________________________________________________________________________________________
sp|Q5X0U5|UBID_LEGPA		No (0.21)		_		_			_
______________________________________________________________________________________________________________________________________________________
sp|P69275|M1_I50A0		No (0.19)		_		_			_
______________________________________________________________________________________________________________________________________________________
sp|P69472|V29K_TRVPS		No (0.27)		_		_			_
______________________________________________________________________________________________________________________________________________________
sp|P58538|ARAA_ECO57		No (0.18)		_		_			_
______________________________________________________________________________________________________________________________________________________
sp|Q21HQ0|RF3_SACD2		No (0.15)		_		_			_
______________________________________________________________________________________________________________________________________________________
sp|Q8JL72|KTHY_ECTVM		No (0.03)		_		_			_
______________________________________________________________________________________________________________________________________________________
sp|Q9RMY8|Y6549_BACAN		No (0.00)		_		_			_
______________________________________________________________________________________________________________________________________________________
sp|Q6MC67|RUVB_PARUW		No (0.03)		_		_			_
______________________________________________________________________________________________________________________________________________________
sp|F5ZP95|PHOP_SALTU		No (0.07)		_		_			_
______________________________________________________________________________________________________________________________________________________
sp|P64232|TRMFO_BRUME		No (0.15)		_		_			_
______________________________________________________________________________________________________________________________________________________
sp|A4QLJ9|NU3C_LOBMA		No (0.00)		_		_			_
______________________________________________________________________________________________________________________________________________________
sp|Q89W41|ISPT1_BRADU		No (0.00)		_		_			_
______________________________________________________________________________________________________________________________________________________
sp|Q3J6Q4|HIS7_NITOC		No (0.00)		_		_			_
______________________________________________________________________________________________________________________________________________________
sp|A6W7L8|GATB_KINRD		No (0.06)		_		_			_
______________________________________________________________________________________________________________________________________________________
sp|A5FUH7|KCY_ACICJ		No (0.00)		_		_			_
______________________________________________________________________________________________________________________________________________________
sp|Q5XCL9|ENGB_STRP6		No (0.01)		_		_			_
______________________________________________________________________________________________________________________________________________________
sp|B2II88|NDK_BEII9		No (0.00)		_		_			_
______________________________________________________________________________________________________________________________________________________
sp|Q31N84|FABH_SYNE7		No (0.30)		_		_			_
______________________________________________________________________________________________________________________________________________________
sp|P51338|RK1_PORPU		No (0.05)		_		_			_
______________________________________________________________________________________________________________________________________________________
sp|Q5FFR5|RS5_EHRRG		No (0.01)		_		_			_
______________________________________________________________________________________________________________________________________________________
sp|P32274|Y06N_BPT4		No (0.01)		_		_			_
______________________________________________________________________________________________________________________________________________________
sp|P9WPQ4|BIOD_MYCTO		No (0.01)		_		_			_
______________________________________________________________________________________________________________________________________________________
sp|Q0BMF5|AROK_FRATO		No (0.00)		_		_			_
______________________________________________________________________________________________________________________________________________________
sp|Q9ZAH3|RS6_CAMJE		No (0.02)		_		_			_
______________________________________________________________________________________________________________________________________________________
sp|Q0KDH9|AROA_CUPNH		No (0.01)		_		_			_
______________________________________________________________________________________________________________________________________________________
sp|Q57J44|RL5_SALCH		No (0.00)		_		_			_
______________________________________________________________________________________________________________________________________________________
sp|B1IJG6|Y2002_CLOBK		No (0.00)		_		_			_
______________________________________________________________________________________________________________________________________________________
sp|A9WII8|END4_CHLAA		No (0.01)		_		_			_
______________________________________________________________________________________________________________________________________________________
sp|Q48K68|SUCC_PSE14		No (0.02)		_		_			_
______________________________________________________________________________________________________________________________________________________
sp|P26400|RFBX_SALTY		No (0.15)		_		_			_
______________________________________________________________________________________________________________________________________________________
sp|Q47ZS4|SYFA_COLP3		No (0.01)		_		_			_
______________________________________________________________________________________________________________________________________________________
sp|P0A251|AHPC_SALTY		No (0.01)		_		_			_
______________________________________________________________________________________________________________________________________________________
sp|A0LNY2|RSMH_SYNFM		No (0.02)		_		_			_
______________________________________________________________________________________________________________________________________________________
sp|Q9CBC6|Y2200_MYCLE		No (0.13)		_		_			_
______________________________________________________________________________________________________________________________________________________
sp|B1XLJ0|PSBZ_SYNP2		No (0.00)		_		_			_
______________________________________________________________________________________________________________________________________________________
sp|A7ZHI7|LPXC_ECO24		No (0.04)		_		_			_
______________________________________________________________________________________________________________________________________________________
sp|P69577|RBL_LUPAT		No (0.13)		_		_			_
______________________________________________________________________________________________________________________________________________________
sp|A4ZUD6|Y150A_ABVP		No (0.00)		_		_			_
______________________________________________________________________________________________________________________________________________________
sp|Q1DHX9|CBP4_COCIM		No (0.02)		_		_			_
______________________________________________________________________________________________________________________________________________________
sp|A9NBR0|RIMM_COXBR		No (0.00)		_		_			_
______________________________________________________________________________________________________________________________________________________
sp|A0JN52|SF3B3_BOVIN		Yes (0.80)		Memory		0.83			0.88
______________________________________________________________________________________________________________________________________________________
sp|P39977|YEH8_YEAST		No (0.02)		_		_			_
______________________________________________________________________________________________________________________________________________________
sp|Q4FPR8|MNME_PSYA2		No (0.11)		_		_			_
______________________________________________________________________________________________________________________________________________________
sp|B8DBR2|SYI_LISMH		No (0.03)		_		_			_
______________________________________________________________________________________________________________________________________________________
sp|Q49L08|RPOC2_EUCGG		Yes (0.55)		Memory		0.39			0.63
______________________________________________________________________________________________________________________________________________________
sp|C5BGG2|RS16_EDWI9		No (0.00)		_		_			_
______________________________________________________________________________________________________________________________________________________
sp|Q8YZT3|BIOF_NOSS1		No (0.15)		_		_			_
______________________________________________________________________________________________________________________________________________________
sp|B5F7F0|SELO_SALA4		No (0.14)		_		_			_
______________________________________________________________________________________________________________________________________________________
sp|Q487Z5|RL23_COLP3		No (0.00)		_		_			_
______________________________________________________________________________________________________________________________________________________
sp|B9J1K7|PUR5_BACCQ		No (0.01)		_		_			_
______________________________________________________________________________________________________________________________________________________
sp|B2ITQ3|RL23_NOSP7		No (0.00)		_		_			_
______________________________________________________________________________________________________________________________________________________
sp|Q5XID5|YPEL4_RAT		No (0.01)		_		_			_
______________________________________________________________________________________________________________________________________________________
sp|A7NE97|HEM1_FRATF		No (0.04)		_		_			_
______________________________________________________________________________________________________________________________________________________
sp|Q71VP4|HSP1_PLAMM		No (0.00)		_		_			_
______________________________________________________________________________________________________________________________________________________
sp|A0LPG9|ISPE_SYNFM		No (0.04)		_		_			_
______________________________________________________________________________________________________________________________________________________
sp|Q9KC89|CATNT_BACHD		No (0.01)		_		_			_
______________________________________________________________________________________________________________________________________________________
sp|F4I0P8|VP35B_ARATH		Yes (0.61)		Learning		0.62			0.54
______________________________________________________________________________________________________________________________________________________
sp|Q7CQ56|MENB_SALTY		No (0.14)		_		_			_
______________________________________________________________________________________________________________________________________________________
sp|P81386|CU02_HOMAM		No (0.00)		_		_			_
______________________________________________________________________________________________________________________________________________________
sp|B1LER3|ADD_ECOSM		No (0.01)		_		_			_
______________________________________________________________________________________________________________________________________________________
sp|Q49616|Y1221_MYCLE		No (0.00)		_		_			_
______________________________________________________________________________________________________________________________________________________
sp|C5B7W2|GMHA_EDWI9		No (0.01)		_		_			_
______________________________________________________________________________________________________________________________________________________
sp|Q0SYT0|RAVA_SHIF8		No (0.41)		_		_			_
______________________________________________________________________________________________________________________________________________________
sp|Q5XB93|DDL_STRP6		No (0.06)		_		_			_
______________________________________________________________________________________________________________________________________________________
sp|Q9T5N4|CYB_SAITA		No (0.05)		_		_			_
______________________________________________________________________________________________________________________________________________________
sp|B9JMY1|THIC_AGRRK		No (0.03)		_		_			_
______________________________________________________________________________________________________________________________________________________
sp|Q5P286|ARGB_AROAE		No (0.00)		_		_			_
______________________________________________________________________________________________________________________________________________________
sp|Q31IE8|SYL_HYDCU		No (0.37)		_		_			_
______________________________________________________________________________________________________________________________________________________
sp|B1L9P4|DDL_THESQ		No (0.07)		_		_			_
______________________________________________________________________________________________________________________________________________________
sp|P39476|DN7D_SACS2		No (0.00)		_		_			_
______________________________________________________________________________________________________________________________________________________
sp|Q2TA63|TM147_RAT		No (0.02)		_		_			_
______________________________________________________________________________________________________________________________________________________
sp|Q3B315|AROB_PELLD		No (0.01)		_		_			_
______________________________________________________________________________________________________________________________________________________
sp|Q5QYP3|SYC_IDILO		No (0.17)		_		_			_
______________________________________________________________________________________________________________________________________________________
sp|Q8FQE4|GLGC_COREF		No (0.14)		_		_			_
______________________________________________________________________________________________________________________________________________________
sp|Q3SYW9|CHTOP_BOVIN		No (0.00)		_		_			_
______________________________________________________________________________________________________________________________________________________
sp|Q09671|OYEB_SCHPO		No (0.25)		_		_			_
______________________________________________________________________________________________________________________________________________________
sp|Q5QXX3|RS17_IDILO		No (0.00)		_		_			_
______________________________________________________________________________________________________________________________________________________
sp|P45923|YQBG_BACSU		No (0.00)		_		_			_
______________________________________________________________________________________________________________________________________________________
sp|B4U507|RL16_STREM		No (0.00)		_		_			_
______________________________________________________________________________________________________________________________________________________
sp|Q58427|Y1021_METJA		No (0.01)		_		_			_
______________________________________________________________________________________________________________________________________________________
sp|A8AVI2|TRHO_STRGC		No (0.02)		_		_			_
______________________________________________________________________________________________________________________________________________________
sp|Q9K7E4|KHSE_BACHD		No (0.08)		_		_			_
______________________________________________________________________________________________________________________________________________________
sp|Q8NYY3|HUTH_STAAW		No (0.21)		_		_			_
______________________________________________________________________________________________________________________________________________________
sp|B7NDG3|RLME_ECOLU		No (0.10)		_		_			_
______________________________________________________________________________________________________________________________________________________
sp|Q2FQL8|PSB_METHJ		No (0.05)		_		_			_
______________________________________________________________________________________________________________________________________________________
sp|A1UMH8|COAX_MYCSK		No (0.03)		_		_			_
______________________________________________________________________________________________________________________________________________________
sp|P0CN88|ALG13_CRYNJ		No (0.09)		_		_			_
______________________________________________________________________________________________________________________________________________________
sp|Q57J41|RS17_SALCH		No (0.00)		_		_			_
______________________________________________________________________________________________________________________________________________________
sp|Q08454|PHOSP_IHNVO		No (0.12)		_		_			_
______________________________________________________________________________________________________________________________________________________
sp|Q87NB9|Y1949_VIBPA		No (0.00)		_		_			_
______________________________________________________________________________________________________________________________________________________
sp|C5BU64|KTHY_TERTT		No (0.01)		_		_			_
______________________________________________________________________________________________________________________________________________________
sp|C1FYF6|PURA_PARBD		No (0.36)		_		_			_
______________________________________________________________________________________________________________________________________________________
sp|Q12ZT6|RS8_METBU		No (0.00)		_		_			_
______________________________________________________________________________________________________________________________________________________
sp|Q3MCD2|RS14_TRIV2		No (0.00)		_		_			_
______________________________________________________________________________________________________________________________________________________
sp|B1J4A2|HEM6_PSEPW		No (0.02)		_		_			_
______________________________________________________________________________________________________________________________________________________
sp|Q8PF23|RSMG_XANAC		No (0.00)		_		_			_
______________________________________________________________________________________________________________________________________________________
sp|P61349|GATB_WOLPM		No (0.09)		_		_			_
______________________________________________________________________________________________________________________________________________________
sp|Q9X1W1|PTH_THEMA		No (0.01)		_		_			_
______________________________________________________________________________________________________________________________________________________
sp|Q0V5K1|KMO_PHANO		No (0.10)		_		_			_
______________________________________________________________________________________________________________________________________________________
sp|Q9AC16|LNT_CAUVC		No (0.04)		_		_			_
______________________________________________________________________________________________________________________________________________________
sp|Q89AQ6|ERPA_BUCBP		No (0.00)		_		_			_
______________________________________________________________________________________________________________________________________________________
sp|Q8U0U6|Y1486_PYRFU		No (0.01)		_		_			_
______________________________________________________________________________________________________________________________________________________
sp|A5UDE3|SYGB_HAEIE		No (0.08)		_		_			_
______________________________________________________________________________________________________________________________________________________
sp|Q2FF55|ALR_STAA3		Yes (0.54)		Memory		0.19			0.52
______________________________________________________________________________________________________________________________________________________
sp|A4X9S4|MRAZ_SALTO		No (0.00)		_		_			_
______________________________________________________________________________________________________________________________________________________
sp|A1WIS6|TAL_VEREI		No (0.01)		_		_			_
______________________________________________________________________________________________________________________________________________________
sp|Q5SGK3|AOXB_MOUSE		Yes (0.97)		Learning		0.95			0.87
______________________________________________________________________________________________________________________________________________________
sp|Q3BQG4|QUEC_XANC5		No (0.01)		_		_			_
______________________________________________________________________________________________________________________________________________________
sp|A5F4I4|XERC_VIBC3		No (0.09)		_		_			_
______________________________________________________________________________________________________________________________________________________
sp|P13125|DN7E_SULAC		No (0.00)		_		_			_
______________________________________________________________________________________________________________________________________________________
sp|Q483C6|RUVC_COLP3		No (0.05)		_		_			_
______________________________________________________________________________________________________________________________________________________
sp|B1MVQ9|LEUD_LEUCK		No (0.00)		_		_			_
______________________________________________________________________________________________________________________________________________________
sp|P33974|TRPG_HALVD		No (0.01)		_		_			_
______________________________________________________________________________________________________________________________________________________
sp|A5G939|ISPF_GEOUR		No (0.00)		_		_			_
______________________________________________________________________________________________________________________________________________________
sp|C0ZV30|RL11_RHOE4		No (0.01)		_		_			_
______________________________________________________________________________________________________________________________________________________
sp|Q5HJA6|RBSU_STAAC		No (0.04)		_		_			_
______________________________________________________________________________________________________________________________________________________
sp|P0DD06|GPMA_STRP3		No (0.00)		_		_			_
______________________________________________________________________________________________________________________________________________________
sp|H2DF88|RHVI2_ROSHC		Yes (0.65)		Learning		0.75			0.67
______________________________________________________________________________________________________________________________________________________
sp|Q3KGH4|Y1389_PSEPF		No (0.00)		_		_			_
______________________________________________________________________________________________________________________________________________________
sp|P06291|ATPF_MARPO		No (0.07)		_		_			_
______________________________________________________________________________________________________________________________________________________
sp|Q88XP4|Y1151_LACPL		No (0.01)		_		_			_
______________________________________________________________________________________________________________________________________________________
sp|A8YYT1|HUTH_STAAT		No (0.22)		_		_			_
______________________________________________________________________________________________________________________________________________________
sp|A7Y3I2|RR11_IPOPU		No (0.00)		_		_			_
______________________________________________________________________________________________________________________________________________________
sp|B0SCM4|SYE_LEPBA		No (0.45)		_		_			_
______________________________________________________________________________________________________________________________________________________
sp|A9W9U3|HOA_CHLAA		No (0.04)		_		_			_
______________________________________________________________________________________________________________________________________________________
sp|Q4A8T6|RS7_MYCH7		No (0.00)		_		_			_
______________________________________________________________________________________________________________________________________________________
sp|A9A5I0|RS8_NITMS		No (0.01)		_		_			_
______________________________________________________________________________________________________________________________________________________
sp|B9KH95|RUVC_ANAMF		No (0.03)		_		_			_
______________________________________________________________________________________________________________________________________________________
sp|O33927|LEXA_THEMA		No (0.02)		_		_			_
______________________________________________________________________________________________________________________________________________________
sp|Q9XNU0|CYB_REIMX		No (0.06)		_		_			_
______________________________________________________________________________________________________________________________________________________
sp|Q8ZRW2|KEFC_SALTY		No (0.20)		_		_			_
______________________________________________________________________________________________________________________________________________________
sp|A7NEW1|PURA_FRATF		No (0.03)		_		_			_
______________________________________________________________________________________________________________________________________________________
sp|Q6G0Q0|HSLV_BARQU		No (0.01)		_		_			_
______________________________________________________________________________________________________________________________________________________
sp|Q7W4J6|RSMA_BORPA		No (0.01)		_		_			_
______________________________________________________________________________________________________________________________________________________
sp|Q6GIL4|ENO_STAAR		No (0.02)		_		_			_
______________________________________________________________________________________________________________________________________________________
sp|A9M617|UREG2_BRUC2		No (0.02)		_		_			_
______________________________________________________________________________________________________________________________________________________
sp|C6E2U2|ACPS_GEOSM		No (0.00)		_		_			_
______________________________________________________________________________________________________________________________________________________
sp|Q03J12|MRAY_STRTD		No (0.07)		_		_			_
______________________________________________________________________________________________________________________________________________________
sp|B1VDC4|DAPA_CORU7		No (0.03)		_		_			_
______________________________________________________________________________________________________________________________________________________
sp|B9L9S0|ACPS_NAUPA		No (0.00)		_		_			_
______________________________________________________________________________________________________________________________________________________
sp|Q8E4R6|LACB1_STRA3		No (0.03)		_		_			_
______________________________________________________________________________________________________________________________________________________
sp|A9KMB5|ARGR_LACP7		No (0.00)		_		_			_
______________________________________________________________________________________________________________________________________________________
sp|A1RHM8|Y1330_SHESW		No (0.00)		_		_			_
______________________________________________________________________________________________________________________________________________________
sp|B5EFG1|NUOC_GEOBB		No (0.01)		_		_			_
______________________________________________________________________________________________________________________________________________________
sp|A3QGA1|PYRH_SHELP		No (0.01)		_		_			_
______________________________________________________________________________________________________________________________________________________
sp|Q1H0G4|EFP_METFK		No (0.02)		_		_			_
______________________________________________________________________________________________________________________________________________________
sp|O84316|RPOC_CHLTR		No (0.06)		_		_			_
______________________________________________________________________________________________________________________________________________________
sp|Q9I4W0|PUR7_PSEAE		No (0.05)		_		_			_
______________________________________________________________________________________________________________________________________________________
sp|B9EBD3|HSLV_MACCJ		No (0.00)		_		_			_
______________________________________________________________________________________________________________________________________________________
sp|Q11QB6|RS19_CYTH3		No (0.00)		_		_			_
______________________________________________________________________________________________________________________________________________________
sp|P55844|RL14_PEA		No (0.00)		_		_			_
______________________________________________________________________________________________________________________________________________________
sp|A6MM78|RK2_BUXMI		No (0.05)		_		_			_
______________________________________________________________________________________________________________________________________________________
sp|A4Y1V6|PDUL_SHEPC		No (0.01)		_		_			_
______________________________________________________________________________________________________________________________________________________
sp|Q1W0Y2|COX7C_PIG		No (0.00)		_		_			_
______________________________________________________________________________________________________________________________________________________
sp|Q1CEB3|RHAB_YERPN		No (0.28)		_		_			_
______________________________________________________________________________________________________________________________________________________
sp|C0MCD1|MSRA_STRS7		No (0.05)		_		_			_
______________________________________________________________________________________________________________________________________________________
sp|A2BU01|NDK_PROM5		No (0.00)		_		_			_
______________________________________________________________________________________________________________________________________________________
sp|Q48QM8|MNMA_STRPM		No (0.11)		_		_			_
______________________________________________________________________________________________________________________________________________________
sp|B2I898|METK_XYLF2		No (0.05)		_		_			_
______________________________________________________________________________________________________________________________________________________
sp|Q1CS68|RPOBC_HELPH		No (0.03)		_		_			_
______________________________________________________________________________________________________________________________________________________
sp|Q1QL28|GATC_NITHX		No (0.00)		_		_			_
______________________________________________________________________________________________________________________________________________________
sp|Q7MFB0|NADE_VIBVY		No (0.08)		_		_			_
______________________________________________________________________________________________________________________________________________________
sp|A8AY31|HIS8_STRGC		No (0.01)		_		_			_
______________________________________________________________________________________________________________________________________________________
sp|A0A023PXL1|YH019_YEAST		No (0.24)		_		_			_
______________________________________________________________________________________________________________________________________________________
sp|Q07VA9|GLO2_RHOP5		No (0.02)		_		_			_
______________________________________________________________________________________________________________________________________________________
sp|Q9S2X5|SYI_STRCO		No (0.19)		_		_			_
______________________________________________________________________________________________________________________________________________________
sp|Q086T5|COBS_SHEFN		No (0.39)		_		_			_
______________________________________________________________________________________________________________________________________________________
sp|Q12439|YO21A_YEAST		Yes (0.76)		Memory		0.94			0.97
______________________________________________________________________________________________________________________________________________________
sp|B8Y2U9|NDHH_FESAR		No (0.09)		_		_			_
______________________________________________________________________________________________________________________________________________________
sp|Q6Q7J5|MED27_PIG		No (0.31)		_		_			_
______________________________________________________________________________________________________________________________________________________
sp|Q9SB75|CSLC5_ARATH		Yes (0.92)		Memory		0.46			0.72
______________________________________________________________________________________________________________________________________________________
sp|Q9NX09|DDIT4_HUMAN		Yes (0.68)		Learning		0.9			0.33
______________________________________________________________________________________________________________________________________________________
sp|Q86T75|NBPFB_HUMAN		Yes (0.99)		Learning		0.96			0.94
______________________________________________________________________________________________________________________________________________________
sp|C9J069|AJM1_HUMAN		Yes (0.93)		Learning		0.97			0.92
______________________________________________________________________________________________________________________________________________________
sp|O14032|YEMB_SCHPO		Yes (0.54)		Memory		0.59			0.76
______________________________________________________________________________________________________________________________________________________
sp|Q8W3L9|EIL2_ORYSJ		Yes (0.89)		Memory		0.79			0.9
______________________________________________________________________________________________________________________________________________________
sp|Q54R73|Y5465_DICDI		No (0.00)		_		_			_
______________________________________________________________________________________________________________________________________________________
sp|A2T391|CHLN_ANGEV		No (0.33)		_		_			_
______________________________________________________________________________________________________________________________________________________
sp|Q2G0M6|ARAB_STAA8		No (0.05)		_		_			_
______________________________________________________________________________________________________________________________________________________
sp|Q39X60|HLDE_GEOMG		No (0.01)		_		_			_
______________________________________________________________________________________________________________________________________________________
sp|Q0K6L6|RSMH_CUPNH		No (0.00)		_		_			_
______________________________________________________________________________________________________________________________________________________
sp|Q03751|DNJC5_DROME		No (0.07)		_		_			_
______________________________________________________________________________________________________________________________________________________
sp|B0UAK2|NIFH_METS4		No (0.03)		_		_			_
______________________________________________________________________________________________________________________________________________________
sp|A1KB34|RPOB_AZOSB		No (0.01)		_		_			_
______________________________________________________________________________________________________________________________________________________
sp|Q5UNZ4|YR744_MIMIV		No (0.03)		_		_			_
______________________________________________________________________________________________________________________________________________________
sp|B2K7N2|SYC_YERPB		No (0.07)		_		_			_
______________________________________________________________________________________________________________________________________________________
sp|C1DJI2|RIMK_AZOVD		No (0.03)		_		_			_
______________________________________________________________________________________________________________________________________________________
sp|P9WHC5|RL20_MYCTU		No (0.00)		_		_			_
______________________________________________________________________________________________________________________________________________________
sp|Q2P009|RPOA_XANOM		No (0.01)		_		_			_
______________________________________________________________________________________________________________________________________________________
sp|P33657|RPSE_CLOAB		No (0.08)		_		_			_
______________________________________________________________________________________________________________________________________________________
sp|A7N0J7|Y2358_VIBCB		No (0.00)		_		_			_
______________________________________________________________________________________________________________________________________________________
sp|P0C208|REX_HTL1L		Yes (0.58)		Learning		0.94			0.91
______________________________________________________________________________________________________________________________________________________
sp|P0CK36|REN_BGYMJ		No (0.00)		_		_			_
______________________________________________________________________________________________________________________________________________________
sp|Q47823|DDL_ENTGA		No (0.10)		_		_			_
______________________________________________________________________________________________________________________________________________________
sp|P57233|TGT_BUCAI		No (0.19)		_		_			_
______________________________________________________________________________________________________________________________________________________
sp|Q5P4Q4|DCUP_AROAE		No (0.04)		_		_			_
______________________________________________________________________________________________________________________________________________________
sp|Q4FP12|RS16_PELUB		No (0.00)		_		_			_
______________________________________________________________________________________________________________________________________________________
sp|E7F1H9|YTHD2_DANRE		Yes (0.94)		Memory		0.98			0.99
______________________________________________________________________________________________________________________________________________________
sp|Q8Z9Z1|XYLA_YERPE		No (0.26)		_		_			_
______________________________________________________________________________________________________________________________________________________
sp|O79433|COX3_RABIT		No (0.02)		_		_			_
______________________________________________________________________________________________________________________________________________________
sp|P56823|HCYG_HELPO		Yes (0.51)		Memory		0.28			0.53
______________________________________________________________________________________________________________________________________________________
sp|Q9LQC1|FB65_ARATH		Yes (0.96)		Learning		0.81			0.59
______________________________________________________________________________________________________________________________________________________
sp|C5CC38|RS13_MICLC		No (0.00)		_		_			_
______________________________________________________________________________________________________________________________________________________
sp|Q0HSI9|LEPA_SHESR		No (0.21)		_		_			_
______________________________________________________________________________________________________________________________________________________
sp|Q6MSM8|RL2_MYCMS		No (0.04)		_		_			_
______________________________________________________________________________________________________________________________________________________
sp|B0CKE3|ACP_BRUSI		No (0.00)		_		_			_
______________________________________________________________________________________________________________________________________________________
sp|Q86XI6|PPR3B_HUMAN		No (0.29)		_		_			_
______________________________________________________________________________________________________________________________________________________
sp|Q5XVA8|Y3905_ARATH		No (0.19)		_		_			_
______________________________________________________________________________________________________________________________________________________
sp|A1TUF6|RL13_ACIAC		No (0.00)		_		_			_
______________________________________________________________________________________________________________________________________________________
sp|Q87F25|SPEA_XYLFT		No (0.09)		_		_			_
______________________________________________________________________________________________________________________________________________________
sp|Q06SI1|ATPI_STIHE		No (0.01)		_		_			_
______________________________________________________________________________________________________________________________________________________
sp|Q6RX33|FOLD_MYCFO		No (0.01)		_		_			_
______________________________________________________________________________________________________________________________________________________
sp|A4STH3|NORW_AERS4		No (0.09)		_		_			_
______________________________________________________________________________________________________________________________________________________
sp|A3CJY8|RECO_STRSV		No (0.03)		_		_			_
______________________________________________________________________________________________________________________________________________________
sp|Q38X92|PEPT_LACSS		No (0.01)		_		_			_
______________________________________________________________________________________________________________________________________________________
sp|Q06089|YP098_YEAST		No (0.26)		_		_			_
______________________________________________________________________________________________________________________________________________________
sp|Q6MIK8|COAE_BDEBA		No (0.12)		_		_			_
______________________________________________________________________________________________________________________________________________________
sp|O84436|Y429_CHLTR		Yes (0.67)		Learning		0.65			0.44
______________________________________________________________________________________________________________________________________________________
sp|B7N7U9|LEU1_ECOLU		No (0.06)		_		_			_
______________________________________________________________________________________________________________________________________________________
sp|A9AI62|RL21_BURM1		No (0.00)		_		_			_
______________________________________________________________________________________________________________________________________________________
sp|A5UHD3|GLMU_HAEIG		No (0.01)		_		_			_
______________________________________________________________________________________________________________________________________________________
sp|Q8TL61|KUP_METAC		No (0.08)		_		_			_
______________________________________________________________________________________________________________________________________________________
sp|A6H5F7|RPOC2_CYCTA		No (0.31)		_		_			_
______________________________________________________________________________________________________________________________________________________
sp|Q6F9B9|LEPA_ACIAD		No (0.25)		_		_			_
______________________________________________________________________________________________________________________________________________________
sp|Q9ZFU5|YPFK_SALTY		No (0.01)		_		_			_
______________________________________________________________________________________________________________________________________________________
sp|A6SZZ1|ILVC_JANMA		No (0.02)		_		_			_
______________________________________________________________________________________________________________________________________________________
sp|B3H0P9|RISB_ACTP7		No (0.00)		_		_			_
______________________________________________________________________________________________________________________________________________________
sp|B6TYV8|CNR2_MAIZE		No (0.18)		_		_			_
______________________________________________________________________________________________________________________________________________________
sp|A0B7D5|EF2_METTP		No (0.02)		_		_			_
______________________________________________________________________________________________________________________________________________________
sp|Q4VZN1|RK16_CUCSA		No (0.00)		_		_			_
______________________________________________________________________________________________________________________________________________________
sp|P38821|DNPEP_YEAST		No (0.06)		_		_			_
______________________________________________________________________________________________________________________________________________________
sp|A3MQK6|DCUP_BURM7		No (0.00)		_		_			_
______________________________________________________________________________________________________________________________________________________
sp|Q31N58|HIS5_SYNE7		No (0.09)		_		_			_
______________________________________________________________________________________________________________________________________________________
sp|A0Q753|MNMG_FRATN		No (0.25)		_		_			_
______________________________________________________________________________________________________________________________________________________
sp|Q57611|Y147_METJA		No (0.05)		_		_			_
______________________________________________________________________________________________________________________________________________________
sp|B2SIT6|KMO_XANOP		No (0.04)		_		_			_
______________________________________________________________________________________________________________________________________________________
sp|Q9ZCA4|SYA_RICPR		No (0.09)		_		_			_
______________________________________________________________________________________________________________________________________________________
sp|Q8BK75|ELP6_MOUSE		Yes (0.65)		Learning		0.83			0.67
______________________________________________________________________________________________________________________________________________________
sp|Q88DP1|THIE_PSEPK		No (0.00)		_		_			_
______________________________________________________________________________________________________________________________________________________
sp|A7GXH6|F16PA_CAMC5		No (0.06)		_		_			_
______________________________________________________________________________________________________________________________________________________
sp|O87790|HPPK_PSEPU		No (0.00)		_		_			_
______________________________________________________________________________________________________________________________________________________
sp|Q8T1C6|GNT1_DICDI		No (0.00)		_		_			_
______________________________________________________________________________________________________________________________________________________
sp|Q7NNA7|Y504_GLOVI		No (0.14)		_		_			_
______________________________________________________________________________________________________________________________________________________
sp|A8GGN0|CITD_SERP5		No (0.00)		_		_			_
______________________________________________________________________________________________________________________________________________________
sp|Q46108|TIG_CAMJE		No (0.05)		_		_			_
______________________________________________________________________________________________________________________________________________________
sp|Q6V8Y1|CYB_CEREO		No (0.06)		_		_			_
______________________________________________________________________________________________________________________________________________________
sp|P9WJ22|VPB39_MYCTO		No (0.00)		_		_			_
______________________________________________________________________________________________________________________________________________________
sp|Q87DY3|ISPF_XYLFT		No (0.00)		_		_			_
______________________________________________________________________________________________________________________________________________________
sp|B0VSB5|UREG_ACIBS		No (0.02)		_		_			_
______________________________________________________________________________________________________________________________________________________
sp|Q9ZDW6|FER2_RICPR		No (0.00)		_		_			_
______________________________________________________________________________________________________________________________________________________
sp|A0LRL3|RPOB_ACIC1		No (0.03)		_		_			_
______________________________________________________________________________________________________________________________________________________
sp|P9WFC9|Y1636_MYCTU		No (0.00)		_		_			_
______________________________________________________________________________________________________________________________________________________
sp|Q1CCL5|NFUA_YERPN		No (0.17)		_		_			_
______________________________________________________________________________________________________________________________________________________
sp|A2RLT4|RSMH_LACLM		No (0.03)		_		_			_
______________________________________________________________________________________________________________________________________________________
sp|O58192|CHEB_PYRHO		No (0.00)		_		_			_
______________________________________________________________________________________________________________________________________________________
sp|Q4A6A2|SYFB_MYCS5		No (0.36)		_		_			_
______________________________________________________________________________________________________________________________________________________
sp|B2RIF2|MURC_PORG3		No (0.01)		_		_			_
______________________________________________________________________________________________________________________________________________________
sp|A0QFB4|PUP_MYCA1		No (0.00)		_		_			_
______________________________________________________________________________________________________________________________________________________
sp|B4SU90|SPED_SALNS		No (0.02)		_		_			_
______________________________________________________________________________________________________________________________________________________
sp|A9BTA2|RPOZ_DELAS		No (0.00)		_		_			_
______________________________________________________________________________________________________________________________________________________
sp|Q5PF18|CSRA_SALPA		No (0.00)		_		_			_
______________________________________________________________________________________________________________________________________________________
sp|Q9KD89|IOJAP_BACHD		No (0.00)		_		_			_
______________________________________________________________________________________________________________________________________________________
sp|Q0AA73|UBIG_ALKEH		No (0.20)		_		_			_
______________________________________________________________________________________________________________________________________________________
sp|A9THA7|NDHM_PHYPA		No (0.47)		_		_			_
______________________________________________________________________________________________________________________________________________________
sp|P04646|RL35A_RAT		No (0.00)		_		_			_
______________________________________________________________________________________________________________________________________________________
sp|Q0AHY0|Y782_NITEC		No (0.00)		_		_			_
______________________________________________________________________________________________________________________________________________________
sp|A1VE92|RS11_DESVV		No (0.01)		_		_			_
______________________________________________________________________________________________________________________________________________________
sp|Q3SBF2|NCAP_I66A1		Yes (0.67)		_		0.36			0.39
______________________________________________________________________________________________________________________________________________________
sp|B1YTH0|QUEA_BURA4		No (0.03)		_		_			_
______________________________________________________________________________________________________________________________________________________
sp|Q88BD1|Y086_PSESM		No (0.01)		_		_			_
______________________________________________________________________________________________________________________________________________________
sp|Q2IUE0|QUEC2_RHOP2		No (0.11)		_		_			_
______________________________________________________________________________________________________________________________________________________
sp|C1FTB8|YQGF_CLOBJ		No (0.01)		_		_			_
______________________________________________________________________________________________________________________________________________________
sp|B2S075|SYG_BORHD		No (0.30)		_		_			_
______________________________________________________________________________________________________________________________________________________
sp|Q0AIP0|DAPF_NITEC		No (0.01)		_		_			_
______________________________________________________________________________________________________________________________________________________
sp|A1USD9|RS2_BARBK		No (0.00)		_		_			_
______________________________________________________________________________________________________________________________________________________
sp|P66050|RL10_STRPN		No (0.00)		_		_			_
______________________________________________________________________________________________________________________________________________________
sp|B6IWJ6|MTGA_RHOCS		No (0.00)		_		_			_
______________________________________________________________________________________________________________________________________________________
sp|P9WG11|PSTA1_MYCTU		No (0.04)		_		_			_
______________________________________________________________________________________________________________________________________________________
sp|P58969|MTMB_METMA		No (0.21)		_		_			_
______________________________________________________________________________________________________________________________________________________
sp|Q5F480|ITPK1_CHICK		No (0.10)		_		_			_
______________________________________________________________________________________________________________________________________________________
sp|C1C881|EFTU_STRP7		No (0.00)		_		_			_
______________________________________________________________________________________________________________________________________________________
sp|A9L330|GCSP_SHEB9		No (0.17)		_		_			_
______________________________________________________________________________________________________________________________________________________
sp|A6VQR8|DAPF_ACTSZ		No (0.04)		_		_			_
______________________________________________________________________________________________________________________________________________________
sp|B3R3D9|RLMH_CUPTR		No (0.01)		_		_			_
______________________________________________________________________________________________________________________________________________________
sp|C3LRF4|ARCA_VIBCM		No (0.07)		_		_			_
______________________________________________________________________________________________________________________________________________________
sp|P48687|RBL_CALSH		No (0.06)		_		_			_
______________________________________________________________________________________________________________________________________________________
sp|Q81FQ2|AROB_BACCR		No (0.00)		_		_			_
______________________________________________________________________________________________________________________________________________________
sp|Q24756|MLC1_DROVI		No (0.05)		_		_			_
______________________________________________________________________________________________________________________________________________________
sp|Q8BYN3|ITPK1_MOUSE		No (0.34)		_		_			_
______________________________________________________________________________________________________________________________________________________
sp|B6EKM7|RECO_ALISL		No (0.03)		_		_			_
______________________________________________________________________________________________________________________________________________________
sp|Q11102|TG278_CAEEL		Yes (0.96)		Learning		0.84			0.39
______________________________________________________________________________________________________________________________________________________
sp|Q6BPN7|ERFD_DEBHA		No (0.01)		_		_			_
______________________________________________________________________________________________________________________________________________________
sp|Q9KP21|CYSC_VIBCH		No (0.07)		_		_			_
______________________________________________________________________________________________________________________________________________________
sp|Q88C26|PDXY_PSEPK		No (0.16)		_		_			_
______________________________________________________________________________________________________________________________________________________
sp|P51778|TAL_TRIV2		No (0.02)		_		_			_
______________________________________________________________________________________________________________________________________________________
sp|C4K7A0|RL30_HAMD5		No (0.00)		_		_			_
______________________________________________________________________________________________________________________________________________________
sp|Q2YT09|YBEY_STAAB		No (0.01)		_		_			_
______________________________________________________________________________________________________________________________________________________
sp|Q9TM34|RPOC2_CYACA		No (0.10)		_		_			_
______________________________________________________________________________________________________________________________________________________
sp|P50298|ARY2_RAT		No (0.10)		_		_			_
______________________________________________________________________________________________________________________________________________________
sp|P58767|YMGE_ECO27		No (0.00)		_		_			_
______________________________________________________________________________________________________________________________________________________
sp|Q2S908|RS7_HAHCH		No (0.00)		_		_			_
______________________________________________________________________________________________________________________________________________________
sp|Q10QH3|CSPLL_ORYSJ		No (0.37)		_		_			_
______________________________________________________________________________________________________________________________________________________
sp|P9WNW7|HSAC_MYCTU		No (0.01)		_		_			_
______________________________________________________________________________________________________________________________________________________
sp|Q539B4|CYB_NOTCC		No (0.06)		_		_			_
______________________________________________________________________________________________________________________________________________________
sp|P0A9Z5|GLNB_SALTI		No (0.00)		_		_			_
______________________________________________________________________________________________________________________________________________________
sp|Q06FN6|RPAL3_PELHO		No (0.13)		_		_			_
______________________________________________________________________________________________________________________________________________________
sp|Q9CNG4|DPO4_PASMU		No (0.27)		_		_			_
______________________________________________________________________________________________________________________________________________________
sp|Q6BRP6|AIM9_DEBHA		No (0.33)		_		_			_
______________________________________________________________________________________________________________________________________________________
sp|B4U747|RL2_HYDS0		No (0.02)		_		_			_
______________________________________________________________________________________________________________________________________________________
sp|Q8CXQ2|TRUB_MYCPE		No (0.00)		_		_			_
______________________________________________________________________________________________________________________________________________________
sp|Q9V597|RL31_DROME		No (0.01)		_		_			_
______________________________________________________________________________________________________________________________________________________
sp|Q9SL48|SLY1_ARATH		Yes (0.69)		Memory		0.34			0.68
______________________________________________________________________________________________________________________________________________________
sp|A2BT26|ATPD_PROMS		No (0.01)		_		_			_
______________________________________________________________________________________________________________________________________________________
sp|Q91WV0|NC2B_MOUSE		Yes (0.51)		Learning		0.67			0.34
______________________________________________________________________________________________________________________________________________________
sp|Q1IFI3|EUTC_PSEE4		No (0.07)		_		_			_
______________________________________________________________________________________________________________________________________________________
sp|A3PIB8|ATPG_RHOS1		No (0.02)		_		_			_
______________________________________________________________________________________________________________________________________________________
sp|P14377|ZRAS_ECOLI		No (0.31)		_		_			_
______________________________________________________________________________________________________________________________________________________
sp|P52772|RK23_PINTH		No (0.00)		_		_			_
______________________________________________________________________________________________________________________________________________________
sp|C5D4A2|GCST_GEOSW		No (0.03)		_		_			_
______________________________________________________________________________________________________________________________________________________
sp|A0Q099|NUSB_CLONN		No (0.01)		_		_			_
______________________________________________________________________________________________________________________________________________________
sp|B1IWZ3|VIAA_ECOLC		Yes (0.57)		Learning		0.51			0.41
______________________________________________________________________________________________________________________________________________________
sp|B7HZG7|NOC_BACC7		No (0.03)		_		_			_
______________________________________________________________________________________________________________________________________________________
sp|Q74ZZ0|ERG27_ASHGO		No (0.02)		_		_			_
______________________________________________________________________________________________________________________________________________________
sp|Q09T02|MICA_CLAMM		No (0.00)		_		_			_
______________________________________________________________________________________________________________________________________________________
sp|C3K6Y4|GATA_PSEFS		No (0.06)		_		_			_
______________________________________________________________________________________________________________________________________________________
sp|Q28ZT4|CLP1_DROPS		Yes (0.68)		Memory		0.48			0.65
______________________________________________________________________________________________________________________________________________________
sp|C6DGE7|HSLO_PECCP		No (0.44)		_		_			_
______________________________________________________________________________________________________________________________________________________
sp|B1JL66|RL13_YERPY		No (0.00)		_		_			_
______________________________________________________________________________________________________________________________________________________
sp|Q5L3E7|CH10_GEOKA		No (0.00)		_		_			_
______________________________________________________________________________________________________________________________________________________
sp|B0KUN5|EFP_PSEPG		No (0.00)		_		_			_
______________________________________________________________________________________________________________________________________________________
sp|Q1MB46|AROB_RHIL3		No (0.00)		_		_			_
______________________________________________________________________________________________________________________________________________________
sp|Q66ES6|RS20_YERPS		No (0.00)		_		_			_
______________________________________________________________________________________________________________________________________________________
sp|P9WH54|RS15_MYCTO		No (0.00)		_		_			_
______________________________________________________________________________________________________________________________________________________
sp|Q1BLY5|EX7S_BURCA		No (0.05)		_		_			_
______________________________________________________________________________________________________________________________________________________
sp|A0A393|TI214_COFAR		Yes (0.93)		Memory		0.74			0.78
______________________________________________________________________________________________________________________________________________________
sp|Q2FJP6|RS18_STAA3		No (0.00)		_		_			_
______________________________________________________________________________________________________________________________________________________
sp|Q1R8A9|NADK_ECOUT		No (0.15)		_		_			_
______________________________________________________________________________________________________________________________________________________
sp|A8MTZ0|BBIP1_HUMAN		No (0.02)		_		_			_
______________________________________________________________________________________________________________________________________________________
sp|A7GHT9|RUVA_CLOBL		No (0.00)		_		_			_
______________________________________________________________________________________________________________________________________________________
sp|Q2NIV1|RL32_AYWBP		No (0.00)		_		_			_
______________________________________________________________________________________________________________________________________________________
sp|Q6FDS6|EFG_ACIAD		No (0.04)		_		_			_
______________________________________________________________________________________________________________________________________________________
sp|Q9WWM4|NU4LC_NOSS1		No (0.01)		_		_			_
______________________________________________________________________________________________________________________________________________________
sp|Q73GD5|TRMD_WOLPM		No (0.13)		_		_			_
______________________________________________________________________________________________________________________________________________________
sp|B2TN05|SYD_CLOBB		No (0.05)		_		_			_
______________________________________________________________________________________________________________________________________________________
sp|P9WI39|PPE11_MYCTU		No (0.35)		_		_			_
______________________________________________________________________________________________________________________________________________________
sp|A9KWC9|CCME_SHEB9		No (0.01)		_		_			_
______________________________________________________________________________________________________________________________________________________
sp|Q3B316|AROK_PELLD		No (0.25)		_		_			_
______________________________________________________________________________________________________________________________________________________
sp|Q2YTP2|YIDD_STAAB		No (0.00)		_		_			_
______________________________________________________________________________________________________________________________________________________
sp|Q9XGN3|GOLS2_AJURE		No (0.07)		_		_			_
______________________________________________________________________________________________________________________________________________________
sp|Q01640|NEP_INCAA		No (0.07)		_		_			_
______________________________________________________________________________________________________________________________________________________
sp|P9WN01|PIME_MYCTU		No (0.05)		_		_			_
______________________________________________________________________________________________________________________________________________________
sp|Q8BPT6|IMP2L_MOUSE		No (0.01)		_		_			_
______________________________________________________________________________________________________________________________________________________
sp|B9DKV6|RS7_STACT		No (0.00)		_		_			_
______________________________________________________________________________________________________________________________________________________
sp|A1KB15|RL5_AZOSB		No (0.00)		_		_			_
______________________________________________________________________________________________________________________________________________________
sp|O23924|PALY_DIGLA		Yes (0.53)		_		0.32			0.46
______________________________________________________________________________________________________________________________________________________
sp|Q13NQ1|3MGH_PARXL		No (0.00)		_		_			_
______________________________________________________________________________________________________________________________________________________
sp|P38680|MTR_NEUCR		No (0.04)		_		_			_
______________________________________________________________________________________________________________________________________________________
sp|O83982|GATC_TREPA		No (0.02)		_		_			_
______________________________________________________________________________________________________________________________________________________
sp|P0DTB1|V127_FOWPN		Yes (0.59)		Learning		0.83			0.69
______________________________________________________________________________________________________________________________________________________
sp|P0DTB2|V127_FOWPV		Yes (0.59)		Learning		0.82			0.73
______________________________________________________________________________________________________________________________________________________
sp|A0R8Y3|UPPP1_BACAH		No (0.06)		_		_			_
______________________________________________________________________________________________________________________________________________________
sp|Q92IY7|QUEA_RICCN		No (0.05)		_		_			_
______________________________________________________________________________________________________________________________________________________
sp|Q1LSK1|GREA_BAUCH		No (0.01)		_		_			_
______________________________________________________________________________________________________________________________________________________
sp|Q56312|CHEY_THEMA		No (0.00)		_		_			_
______________________________________________________________________________________________________________________________________________________
sp|P0C5R7|YP169_YEAST		No (0.00)		_		_			_
______________________________________________________________________________________________________________________________________________________
sp|A1VEA7|RS17_DESVV		No (0.00)		_		_			_
______________________________________________________________________________________________________________________________________________________
sp|O51149|RS2_BORBU		No (0.01)		_		_			_
______________________________________________________________________________________________________________________________________________________
sp|Q0AKF5|SYL_MARMM		No (0.18)		_		_			_
______________________________________________________________________________________________________________________________________________________
sp|B2SG83|RPIA_FRATM		No (0.03)		_		_			_
______________________________________________________________________________________________________________________________________________________
sp|Q6BYD9|IMP4_DEBHA		No (0.27)		_		_			_
______________________________________________________________________________________________________________________________________________________
sp|P9WMS9|AGBR_MYCTU		No (0.00)		_		_			_
______________________________________________________________________________________________________________________________________________________
sp|B1JU41|RL15_BURCC		No (0.00)		_		_			_
______________________________________________________________________________________________________________________________________________________
sp|P52446|GCVK_HHV6Z		Yes (0.78)		Learning		0.76			0.75
______________________________________________________________________________________________________________________________________________________
sp|A1WXW4|NUOD_HALHL		No (0.13)		_		_			_
______________________________________________________________________________________________________________________________________________________
sp|A4SVJ7|Y290_POLAQ		No (0.01)		_		_			_
______________________________________________________________________________________________________________________________________________________
sp|A6L683|MIAA2_BACV8		No (0.02)		_		_			_
______________________________________________________________________________________________________________________________________________________
sp|B2JZ44|QUEF_YERPB		No (0.15)		_		_			_
______________________________________________________________________________________________________________________________________________________
sp|B7I7S8|BPT_ACIB5		No (0.24)		_		_			_
______________________________________________________________________________________________________________________________________________________
sp|O27113|KORB_METTH		No (0.12)		_		_			_
______________________________________________________________________________________________________________________________________________________
sp|B7KFU0|SASA_GLOC7		Yes (0.56)		_		0.46			0.43
______________________________________________________________________________________________________________________________________________________
sp|Q0RP74|YBEY_FRAAA		No (0.08)		_		_			_
______________________________________________________________________________________________________________________________________________________
sp|Q5HZT9|DJC25_XENTR		Yes (0.89)		Learning		0.87			0.73
______________________________________________________________________________________________________________________________________________________
sp|B0X755|U518_CULQU		Yes (1.00)		Learning		1			0.98
______________________________________________________________________________________________________________________________________________________
sp|Q6YAT4|SGCE_RAT		Yes (0.65)		Memory		0.79			0.82
______________________________________________________________________________________________________________________________________________________
sp|Q65H46|RS20_BACLD		No (0.00)		_		_			_
______________________________________________________________________________________________________________________________________________________
sp|Q5PQT7|PHLA3_RAT		No (0.02)		_		_			_
______________________________________________________________________________________________________________________________________________________
sp|A4HQ10|MTNA_LEIBR		No (0.33)		_		_			_
______________________________________________________________________________________________________________________________________________________
sp|P0CF71|INSE6_ECOLI		No (0.04)		_		_			_
______________________________________________________________________________________________________________________________________________________
sp|A5WHW6|RL20_PSYWF		No (0.00)		_		_			_
______________________________________________________________________________________________________________________________________________________
sp|A5VLK8|EFG_LACRD		No (0.02)		_		_			_
______________________________________________________________________________________________________________________________________________________
sp|A9KWB6|RS8_SHEB9		No (0.00)		_		_			_
______________________________________________________________________________________________________________________________________________________
sp|B4J6R7|TULP_DROGR		Yes (0.80)		Learning		0.81			0.79
______________________________________________________________________________________________________________________________________________________
sp|Q8EQ83|SCPB_OCEIH		No (0.03)		_		_			_
______________________________________________________________________________________________________________________________________________________
sp|Q6FYN6|RL31_BARQU		No (0.00)		_		_			_
______________________________________________________________________________________________________________________________________________________
sp|A8FL01|QUEA_CAMJ8		No (0.44)		_		_			_
______________________________________________________________________________________________________________________________________________________
sp|B8HBH4|SSRP_PSECP		No (0.04)		_		_			_
______________________________________________________________________________________________________________________________________________________
sp|B7NLL0|MSCL_ECO7I		No (0.01)		_		_			_
______________________________________________________________________________________________________________________________________________________
sp|Q54U94|REXO4_DICDI		No (0.37)		_		_			_
______________________________________________________________________________________________________________________________________________________
sp|A4Y9B8|TRUB_SHEPC		No (0.01)		_		_			_
______________________________________________________________________________________________________________________________________________________
sp|Q3BAJ9|RK16_PHAAO		No (0.00)		_		_			_
______________________________________________________________________________________________________________________________________________________
sp|P69491|CCME_ECOL6		No (0.01)		_		_			_
______________________________________________________________________________________________________________________________________________________
sp|B1LYB4|ISPE_METRJ		No (0.00)		_		_			_
______________________________________________________________________________________________________________________________________________________
sp|O35036|YFKS_BACSU		No (0.00)		_		_			_
______________________________________________________________________________________________________________________________________________________
sp|Q0AAG2|UPPP_ALKEH		No (0.01)		_		_			_
______________________________________________________________________________________________________________________________________________________
sp|Q46GW4|ISPD_PROMT		No (0.02)		_		_			_
______________________________________________________________________________________________________________________________________________________
sp|Q9JZ25|Y1327_NEIMB		No (0.03)		_		_			_
______________________________________________________________________________________________________________________________________________________
sp|Q88AS0|GCST_PSESM		No (0.00)		_		_			_
______________________________________________________________________________________________________________________________________________________
sp|Q8NFU3|TSTD1_HUMAN		No (0.02)		_		_			_
______________________________________________________________________________________________________________________________________________________
sp|P57348|LEPA_BUCAI		No (0.19)		_		_			_
______________________________________________________________________________________________________________________________________________________
sp|A6L048|FUCI_BACV8		No (0.21)		_		_			_
______________________________________________________________________________________________________________________________________________________
sp|P54260|GCST_SOLTU		No (0.13)		_		_			_
______________________________________________________________________________________________________________________________________________________
sp|Q9L1L8|PFKA2_STRCO		No (0.00)		_		_			_
______________________________________________________________________________________________________________________________________________________
sp|Q2FLD3|RL10E_METHJ		No (0.01)		_		_			_
______________________________________________________________________________________________________________________________________________________
sp|Q3YZU9|ARNT_SHISS		No (0.27)		_		_			_
______________________________________________________________________________________________________________________________________________________
sp|P02164|MYG_ORYAF		No (0.01)		_		_			_
______________________________________________________________________________________________________________________________________________________
sp|A5CXZ0|CYOE_VESOH		No (0.12)		_		_			_
______________________________________________________________________________________________________________________________________________________
sp|A2RNP2|RS14Z_LACLM		No (0.00)		_		_			_
______________________________________________________________________________________________________________________________________________________
sp|Q3SMZ4|LPXD2_NITWN		No (0.01)		_		_			_
______________________________________________________________________________________________________________________________________________________
sp|B9E0C6|ADDB_CLOK1		No (0.44)		_		_			_
______________________________________________________________________________________________________________________________________________________
sp|B7MQG0|QUEC_ECO81		No (0.04)		_		_			_
______________________________________________________________________________________________________________________________________________________
sp|Q9JJ05|C1GLT_RAT		Yes (0.53)		Memory		0.49			0.64
______________________________________________________________________________________________________________________________________________________
sp|P30592|CHS1_RHIAT		No (0.05)		_		_			_
______________________________________________________________________________________________________________________________________________________
sp|C1DD12|FETP_LARHH		No (0.00)		_		_			_
______________________________________________________________________________________________________________________________________________________
sp|Q82DL2|ACPS_STRAW		No (0.00)		_		_			_
______________________________________________________________________________________________________________________________________________________
sp|Q12266|YB11A_YEAST		Yes (0.51)		Memory		0.98			0.98
______________________________________________________________________________________________________________________________________________________
sp|Q3YYC9|MUTS_SHISS		No (0.06)		_		_			_
______________________________________________________________________________________________________________________________________________________
sp|A6VG83|THIE_METM7		No (0.00)		_		_			_
______________________________________________________________________________________________________________________________________________________
sp|B3H1G9|GPMA_ACTP7		No (0.02)		_		_			_
______________________________________________________________________________________________________________________________________________________
sp|A4VPK9|PUR9_PSEU5		No (0.01)		_		_			_
______________________________________________________________________________________________________________________________________________________
sp|Q2YAY3|RS8_NITMU		No (0.00)		_		_			_
______________________________________________________________________________________________________________________________________________________
sp|P9WNU1|DPO3B_MYCTU		No (0.01)		_		_			_
______________________________________________________________________________________________________________________________________________________
sp|A7ZZB3|YCGL_ECOHS		No (0.01)		_		_			_
______________________________________________________________________________________________________________________________________________________
sp|Q9Z2Z6|MCAT_MOUSE		No (0.23)		_		_			_
______________________________________________________________________________________________________________________________________________________
sp|A7NRA6|UPP_ROSCS		No (0.01)		_		_			_
______________________________________________________________________________________________________________________________________________________
sp|Q04E61|TSAD_OENOB		No (0.05)		_		_			_
______________________________________________________________________________________________________________________________________________________
sp|Q5NID2|RPOB_FRATT		No (0.05)		_		_			_
______________________________________________________________________________________________________________________________________________________
sp|O28592|Y1681_ARCFU		No (0.18)		_		_			_
______________________________________________________________________________________________________________________________________________________
sp|B5Z4C2|FUCI_ECO5E		No (0.32)		_		_			_
______________________________________________________________________________________________________________________________________________________
sp|A2BQS5|PROB_PROMS		No (0.02)		_		_			_
______________________________________________________________________________________________________________________________________________________
sp|Q0I2S8|IF1_HAES1		No (0.00)		_		_			_
______________________________________________________________________________________________________________________________________________________
sp|Q6FX96|MGR1_CANGA		Yes (0.71)		Learning		0.6			0.48
______________________________________________________________________________________________________________________________________________________
sp|A1AVW3|HIS3_RUTMC		No (0.01)		_		_			_
______________________________________________________________________________________________________________________________________________________
sp|A0K8P2|SYK_BURCH		No (0.17)		_		_			_
______________________________________________________________________________________________________________________________________________________
sp|C0QQL3|RL1_PERMH		No (0.03)		_		_			_
______________________________________________________________________________________________________________________________________________________
sp|A2SLS6|ALR_METPP		No (0.01)		_		_			_
______________________________________________________________________________________________________________________________________________________
sp|P29458|MCM4_SCHPO		No (0.46)		_		_			_
______________________________________________________________________________________________________________________________________________________
sp|A1TNF7|GUAC_ACIAC		No (0.08)		_		_			_
______________________________________________________________________________________________________________________________________________________
sp|B0U3D5|LEPA_XYLFM		No (0.40)		_		_			_
______________________________________________________________________________________________________________________________________________________
sp|A0A0E3D8P4|PENG_PENCR		No (0.14)		_		_			_
______________________________________________________________________________________________________________________________________________________
sp|Q87WQ6|RBFA_PSESM		No (0.02)		_		_			_
______________________________________________________________________________________________________________________________________________________
sp|Q5DTT1|NEXMI_MOUSE		Yes (0.99)		Learning		0.99			0.98
______________________________________________________________________________________________________________________________________________________
sp|P69516|P19_TBSVJ		No (0.20)		_		_			_
______________________________________________________________________________________________________________________________________________________
sp|A9VH12|GCST_BACMK		No (0.09)		_		_			_
______________________________________________________________________________________________________________________________________________________
sp|P72292|CHVG_RHIME		No (0.03)		_		_			_
______________________________________________________________________________________________________________________________________________________
sp|Q7NHL0|SYP_GLOVI		No (0.22)		_		_			_
______________________________________________________________________________________________________________________________________________________
sp|Q73FA6|RL7_BACC1		No (0.00)		_		_			_
______________________________________________________________________________________________________________________________________________________
sp|Q8TGQ0|YC081_YEAST		No (0.00)		_		_			_
______________________________________________________________________________________________________________________________________________________
sp|Q7NX30|BPT_CHRVO		No (0.13)		_		_			_
______________________________________________________________________________________________________________________________________________________
sp|Q81ZZ9|PRMA_NITEU		No (0.04)		_		_			_
______________________________________________________________________________________________________________________________________________________
sp|Q57788|Y342_METJA		No (0.00)		_		_			_
______________________________________________________________________________________________________________________________________________________
sp|P0CAX8|TGAP1_MOUSE		Yes (1.00)		Learning		0.99			0.97
______________________________________________________________________________________________________________________________________________________
sp|P21254|CR2AB_BACTK		No (0.29)		_		_			_
______________________________________________________________________________________________________________________________________________________
sp|Q6G3Y8|TIG_BARHE		No (0.04)		_		_			_
______________________________________________________________________________________________________________________________________________________
sp|Q04R23|TRPD_LEPBJ		No (0.06)		_		_			_
______________________________________________________________________________________________________________________________________________________
sp|A7H502|Y1583_CAMJD		No (0.00)		_		_			_
______________________________________________________________________________________________________________________________________________________
sp|O66514|GLN1B_AQUAE		No (0.01)		_		_			_
______________________________________________________________________________________________________________________________________________________
sp|Q04739|GAL83_YEAST		No (0.38)		_		_			_
______________________________________________________________________________________________________________________________________________________
sp|Q3AUV1|PANCY_SYNS9		No (0.11)		_		_			_
______________________________________________________________________________________________________________________________________________________
sp|B8H8I4|GLGC_PSECP		No (0.03)		_		_			_
______________________________________________________________________________________________________________________________________________________
sp|B8IEL6|RL21_METNO		No (0.01)		_		_			_
______________________________________________________________________________________________________________________________________________________
sp|B4SC74|ENGB_PELPB		No (0.07)		_		_			_
______________________________________________________________________________________________________________________________________________________
sp|A1VMG3|GRPE_POLNA		No (0.06)		_		_			_
______________________________________________________________________________________________________________________________________________________
sp|Q5QZQ3|CHEB_IDILO		No (0.14)		_		_			_
______________________________________________________________________________________________________________________________________________________
sp|Q04730|YFU3_GEOSE		No (0.00)		_		_			_
______________________________________________________________________________________________________________________________________________________
sp|B9IZM0|RS11_BACCQ		No (0.00)		_		_			_
______________________________________________________________________________________________________________________________________________________
sp|B6I919|PYRD_ECOSE		No (0.03)		_		_			_
______________________________________________________________________________________________________________________________________________________
sp|Q83GA2|GATB_TROWT		No (0.17)		_		_			_
______________________________________________________________________________________________________________________________________________________
sp|P03279|CAP3_ADE02		No (0.30)		_		_			_
______________________________________________________________________________________________________________________________________________________
sp|A2RFM2|WHIA_STRPG		No (0.01)		_		_			_
______________________________________________________________________________________________________________________________________________________
sp|A0QZ46|PSA_MYCS2		No (0.03)		_		_			_
______________________________________________________________________________________________________________________________________________________
sp|B1Z8R3|UREG2_METPB		No (0.01)		_		_			_
______________________________________________________________________________________________________________________________________________________
sp|A4KXB4|Y059_HVAVE		No (0.05)		_		_			_
______________________________________________________________________________________________________________________________________________________
sp|Q1RBE3|RNT_ECOUT		No (0.02)		_		_			_
______________________________________________________________________________________________________________________________________________________
sp|Q0HGV2|DAPD_SHESM		No (0.01)		_		_			_
______________________________________________________________________________________________________________________________________________________
sp|Q5PKW9|ATPD_SALPA		No (0.03)		_		_			_
______________________________________________________________________________________________________________________________________________________
sp|Q4ZMR7|RS4_PSEU2		No (0.02)		_		_			_
______________________________________________________________________________________________________________________________________________________
[truncated: 16 more rows]

## Sheet: Neg2
Supplementary Files S3. Detailed results of evaluation of the 10000 new negative protein sequences by Intell_Pred.
############################
# Intell_Pred Results #
# #
# 06/09/2020 02:14:27 #
############################
Total number of processed sequences: 1000
______________________________________________________________________________________________________________________________________________________
Protein_ID	Intelligence (Score)	Type	Learning_Score	Memory_Score
______________________________________________________________________________________________________________________________________________________
sp|B7IFW4|SYS_THEAB		No (0.08)		_		_			_
______________________________________________________________________________________________________________________________________________________
sp|Q0T457|MAO1_SHIF8		No (0.15)		_		_			_
______________________________________________________________________________________________________________________________________________________
sp|P62795|H4_PLADU		No (0.00)		_		_			_
______________________________________________________________________________________________________________________________________________________
sp|Q6L153|RISB_PICTO		No (0.00)		_		_			_
______________________________________________________________________________________________________________________________________________________
sp|Q6D1I2|CRL_PECAS		No (0.01)		_		_			_
______________________________________________________________________________________________________________________________________________________
sp|P58002|IF2_LACLA		No (0.28)		_		_			_
______________________________________________________________________________________________________________________________________________________
sp|Q89WA9|IF2_BRADU		No (0.38)		_		_			_
______________________________________________________________________________________________________________________________________________________
sp|Q9GYZ9|HEMTM_THETS		No (0.01)		_		_			_
______________________________________________________________________________________________________________________________________________________
sp|P52467|PRIM_HHV6U		Yes (0.97)		Learning		0.92			0.89
______________________________________________________________________________________________________________________________________________________
sp|Q890P7|RL24_CLOTE		No (0.01)		_		_			_
______________________________________________________________________________________________________________________________________________________
sp|Q1I0U2|VP10_MPRVN		No (0.06)		_		_			_
______________________________________________________________________________________________________________________________________________________
sp|A6QCD6|NADD_SULNB		No (0.03)		_		_			_
______________________________________________________________________________________________________________________________________________________
sp|P04339|NODB_RHILV		No (0.02)		_		_			_
______________________________________________________________________________________________________________________________________________________
sp|Q7WD20|FABH_BORBR		No (0.02)		_		_			_
______________________________________________________________________________________________________________________________________________________
sp|A4G858|IHFB_HERAR		No (0.00)		_		_			_
______________________________________________________________________________________________________________________________________________________
sp|Q5PMP2|UXUA_SALPA		No (0.04)		_		_			_
______________________________________________________________________________________________________________________________________________________
sp|P34816|TRPA_PSESY		No (0.03)		_		_			_
______________________________________________________________________________________________________________________________________________________
sp|Q4A9V2|SYP_MYCHJ		No (0.13)		_		_			_
______________________________________________________________________________________________________________________________________________________
sp|A1E9M5|IF1C_HORVU		No (0.00)		_		_			_
______________________________________________________________________________________________________________________________________________________
sp|A2BPS1|Y494_PROMS		No (0.39)		_		_			_
______________________________________________________________________________________________________________________________________________________
sp|B0S198|PYRB_FINM2		No (0.09)		_		_			_
______________________________________________________________________________________________________________________________________________________
sp|Q65QD4|ILVD_MANSM		No (0.17)		_		_			_
______________________________________________________________________________________________________________________________________________________
sp|P09256|GC_VZVD		No (0.39)		_		_			_
______________________________________________________________________________________________________________________________________________________
sp|P45782|GSPL_VIBCH		No (0.45)		_		_			_
______________________________________________________________________________________________________________________________________________________
sp|P0DB28|GATC_STRP3		No (0.00)		_		_			_
______________________________________________________________________________________________________________________________________________________
sp|Q6D855|TGT_PECAS		No (0.15)		_		_			_
______________________________________________________________________________________________________________________________________________________
sp|Q2Y7X5|DAPD_NITMU		No (0.05)		_		_			_
______________________________________________________________________________________________________________________________________________________
sp|P91353|RM24_CAEEL		No (0.06)		_		_			_
______________________________________________________________________________________________________________________________________________________
sp|Q6BTC8|DOT1_DEBHA		Yes (0.95)		Learning		0.9			0.81
______________________________________________________________________________________________________________________________________________________
sp|Q68WZ1|RUVA_RICTY		No (0.01)		_		_			_
______________________________________________________________________________________________________________________________________________________
sp|B2KCQ1|RS16_ELUMP		No (0.00)		_		_			_
______________________________________________________________________________________________________________________________________________________
sp|B4KLL0|CTU1_DROMO		No (0.26)		_		_			_
______________________________________________________________________________________________________________________________________________________
sp|Q604U3|RNH2_METCA		No (0.01)		_		_			_
______________________________________________________________________________________________________________________________________________________
sp|Q06FN9|PSBH_PELHO		No (0.00)		_		_			_
______________________________________________________________________________________________________________________________________________________
sp|A9F3N7|RIMM_SORC5		No (0.00)		_		_			_
______________________________________________________________________________________________________________________________________________________
sp|B7LSX5|USPB_ESCF3		No (0.04)		_		_			_
______________________________________________________________________________________________________________________________________________________
sp|Q3YUE5|RS18_SHISS		No (0.00)		_		_			_
______________________________________________________________________________________________________________________________________________________
sp|A9A9H3|DADD_METM6		No (0.01)		_		_			_
______________________________________________________________________________________________________________________________________________________
sp|Q7WLV0|BTRW_BORBR		No (0.01)		_		_			_
______________________________________________________________________________________________________________________________________________________
sp|B8DCF7|DEF_LISMH		No (0.01)		_		_			_
______________________________________________________________________________________________________________________________________________________
sp|A4TLZ2|TAM_YERPP		No (0.05)		_		_			_
______________________________________________________________________________________________________________________________________________________
sp|B3QBS9|PQQB_RHOPT		No (0.05)		_		_			_
______________________________________________________________________________________________________________________________________________________
sp|B8GV46|RL5_THISH		No (0.00)		_		_			_
______________________________________________________________________________________________________________________________________________________
sp|Q4H1A1|MATK_IRIDM		No (0.38)		_		_			_
______________________________________________________________________________________________________________________________________________________
sp|A7GVF0|METAA_BACCN		No (0.17)		_		_			_
______________________________________________________________________________________________________________________________________________________
sp|Q5UNW2|YR706_MIMIV		No (0.02)		_		_			_
______________________________________________________________________________________________________________________________________________________
sp|Q5HTI9|PYRH_CAMJR		No (0.02)		_		_			_
______________________________________________________________________________________________________________________________________________________
sp|A0A023PXB0|YA019_YEAST		No (0.02)		_		_			_
______________________________________________________________________________________________________________________________________________________
sp|P02964|RPSH_BACLI		No (0.02)		_		_			_
______________________________________________________________________________________________________________________________________________________
sp|A9AHY0|CBID_BURM1		No (0.00)		_		_			_
______________________________________________________________________________________________________________________________________________________
sp|B2GBS2|SERC_LACF3		No (0.02)		_		_			_
______________________________________________________________________________________________________________________________________________________
sp|Q14BK3|TEX35_MOUSE		Yes (0.51)		Memory		0.39			0.58
______________________________________________________________________________________________________________________________________________________
sp|H3BR10|SMLR1_HUMAN		No (0.32)		_		_			_
______________________________________________________________________________________________________________________________________________________
sp|Q9KP00|RL18_VIBCH		No (0.00)		_		_			_
______________________________________________________________________________________________________________________________________________________
sp|D1Z4K7|LCPS_SORMK		Yes (0.56)		Memory		0.46			0.61
______________________________________________________________________________________________________________________________________________________
sp|P12864|GLRX1_RABIT		No (0.00)		_		_			_
______________________________________________________________________________________________________________________________________________________
sp|Q9CXU0|MED10_MOUSE		No (0.04)		_		_			_
______________________________________________________________________________________________________________________________________________________
sp|P58532|DTD_SALTI		No (0.02)		_		_			_
______________________________________________________________________________________________________________________________________________________
sp|A8F5G0|RS18_PSELT		No (0.00)		_		_			_
______________________________________________________________________________________________________________________________________________________
sp|Q9LIA4|RIK_ARATH		Yes (0.95)		Learning		0.96			0.95
______________________________________________________________________________________________________________________________________________________
sp|Q895H4|MIAA_CLOTE		No (0.01)		_		_			_
______________________________________________________________________________________________________________________________________________________
sp|A9VZP1|SFSA_METEP		No (0.00)		_		_			_
______________________________________________________________________________________________________________________________________________________
sp|B5R394|GLGA_SALEP		No (0.07)		_		_			_
______________________________________________________________________________________________________________________________________________________
sp|P94575|ALLP_BACSU		No (0.06)		_		_			_
______________________________________________________________________________________________________________________________________________________
sp|B2UY66|THIM_CLOBA		No (0.00)		_		_			_
______________________________________________________________________________________________________________________________________________________
sp|P0C2T9|METC_LACLC		No (0.00)		_		_			_
______________________________________________________________________________________________________________________________________________________
sp|Q0AHC6|RLME_NITEC		No (0.03)		_		_			_
______________________________________________________________________________________________________________________________________________________
sp|Q2NKR1|TIM10_BOVIN		No (0.00)		_		_			_
______________________________________________________________________________________________________________________________________________________
sp|Q9FI40|BAHD1_ARATH		Yes (0.51)		Learning		0.53			0.34
______________________________________________________________________________________________________________________________________________________
sp|Q7V4S3|IXTPA_PROMM		No (0.03)		_		_			_
______________________________________________________________________________________________________________________________________________________
sp|B2S662|RS5_BRUA1		No (0.00)		_		_			_
______________________________________________________________________________________________________________________________________________________
sp|B0XZZ2|GUF1_ASPFC		No (0.34)		_		_			_
______________________________________________________________________________________________________________________________________________________
sp|Q5PGK4|HCP_SALPA		No (0.43)		_		_			_
______________________________________________________________________________________________________________________________________________________
sp|Q57QS3|RLMI_SALCH		No (0.14)		_		_			_
______________________________________________________________________________________________________________________________________________________
sp|B4TWB0|GATY_SALSV		No (0.02)		_		_			_
______________________________________________________________________________________________________________________________________________________
sp|P0A4C4|RS3_STRR6		No (0.00)		_		_			_
______________________________________________________________________________________________________________________________________________________
sp|P00308|PHCA1_SYNP6		No (0.00)		_		_			_
______________________________________________________________________________________________________________________________________________________
sp|Q8XCP2|FADJ_ECO57		No (0.36)		_		_			_
______________________________________________________________________________________________________________________________________________________
sp|Q39XN7|RUVA_GEOMG		No (0.00)		_		_			_
______________________________________________________________________________________________________________________________________________________
sp|B1L9U3|PFKA_THESQ		No (0.00)		_		_			_
______________________________________________________________________________________________________________________________________________________
sp|B1YTX4|NRDR_BURA4		No (0.04)		_		_			_
______________________________________________________________________________________________________________________________________________________
sp|Q2SBP7|RS2_HAHCH		No (0.02)		_		_			_
______________________________________________________________________________________________________________________________________________________
sp|Q4K763|CH10_PSEF5		No (0.00)		_		_			_
______________________________________________________________________________________________________________________________________________________
sp|Q9EV30|LKA2A_MANHA		No (0.08)		_		_			_
______________________________________________________________________________________________________________________________________________________
sp|Q9SZX9|RL92_ARATH		No (0.01)		_		_			_
______________________________________________________________________________________________________________________________________________________
sp|Q9R111|GUAD_MOUSE		No (0.09)		_		_			_
______________________________________________________________________________________________________________________________________________________
sp|Q02PZ9|GLK_PSEAB		No (0.01)		_		_			_
______________________________________________________________________________________________________________________________________________________
sp|B4TGH8|BTUC_SALHS		No (0.06)		_		_			_
______________________________________________________________________________________________________________________________________________________
sp|Q1E873|PAN2_COCIM		Yes (0.90)		Learning		0.93			0.88
______________________________________________________________________________________________________________________________________________________
sp|Q64TE4|COBT_BACFR		No (0.03)		_		_			_
______________________________________________________________________________________________________________________________________________________
sp|Q6NXT6|TAPT1_HUMAN		Yes (0.99)		Learning		0.97			0.95
______________________________________________________________________________________________________________________________________________________
sp|B6I1R2|MURA_ECOSE		No (0.01)		_		_			_
______________________________________________________________________________________________________________________________________________________
sp|P37283|CH10_LACLA		No (0.00)		_		_			_
______________________________________________________________________________________________________________________________________________________
sp|Q2YSC2|RL10_STAAB		No (0.00)		_		_			_
______________________________________________________________________________________________________________________________________________________
sp|Q50363|Y449_MYCPN		Yes (0.81)		Memory		0.41			0.68
______________________________________________________________________________________________________________________________________________________
sp|A4IP64|ADH1_GEOTN		No (0.01)		_		_			_
______________________________________________________________________________________________________________________________________________________
sp|Q35675|CYB_PLATE		No (0.07)		_		_			_
______________________________________________________________________________________________________________________________________________________
sp|Q12560|ENO_ASPOR		No (0.06)		_		_			_
______________________________________________________________________________________________________________________________________________________
sp|A8NSD1|THI4_COPC7		No (0.03)		_		_			_
______________________________________________________________________________________________________________________________________________________
sp|Q8NY07|RECR_STAAW		No (0.01)		_		_			_
______________________________________________________________________________________________________________________________________________________
sp|B4T3P6|NAGZ_SALNS		No (0.08)		_		_			_
______________________________________________________________________________________________________________________________________________________
sp|A1AGK4|RS19_ECOK1		No (0.00)		_		_			_
______________________________________________________________________________________________________________________________________________________
sp|Q8WY41|NANO1_HUMAN		Yes (0.93)		Memory		0.85			0.87
______________________________________________________________________________________________________________________________________________________
sp|Q57GZ0|LEXA_SALCH		No (0.00)		_		_			_
______________________________________________________________________________________________________________________________________________________
sp|Q14135|VGLL4_HUMAN		Yes (0.70)		Learning		0.94			0.85
______________________________________________________________________________________________________________________________________________________
sp|Q6ME63|RL3_PARUW		No (0.05)		_		_			_
______________________________________________________________________________________________________________________________________________________
sp|C3MVJ7|RL18_SULIM		No (0.02)		_		_			_
______________________________________________________________________________________________________________________________________________________
sp|B9DPF5|IF2_STACT		No (0.03)		_		_			_
______________________________________________________________________________________________________________________________________________________
sp|Q66635|CVC1_EHV2		No (0.39)		_		_			_
______________________________________________________________________________________________________________________________________________________
sp|B9IZM8|RS9_BACCQ		No (0.00)		_		_			_
______________________________________________________________________________________________________________________________________________________
sp|O61270|GELS_HALRO		No (0.15)		_		_			_
______________________________________________________________________________________________________________________________________________________
sp|Q9N2I9|UCP3_CANLF		Yes (0.56)		_		0.42			0.42
______________________________________________________________________________________________________________________________________________________
sp|A8AQ56|RBFA_CITK8		No (0.00)		_		_			_
______________________________________________________________________________________________________________________________________________________
sp|B2U1F7|HLDE_SHIB3		No (0.04)		_		_			_
______________________________________________________________________________________________________________________________________________________
sp|Q8EKJ7|HUTI_SHEON		No (0.01)		_		_			_
______________________________________________________________________________________________________________________________________________________
sp|Q569D5|SBP1_XENTR		No (0.32)		_		_			_
______________________________________________________________________________________________________________________________________________________
sp|A3DJH8|RS3_HUNT2		No (0.00)		_		_			_
______________________________________________________________________________________________________________________________________________________
sp|A6KYI1|RS8_BACV8		No (0.00)		_		_			_
______________________________________________________________________________________________________________________________________________________
sp|P65890|PUR7_SALTI		No (0.03)		_		_			_
______________________________________________________________________________________________________________________________________________________
sp|P61651|ORN_MYCPA		No (0.00)		_		_			_
______________________________________________________________________________________________________________________________________________________
sp|Q9DBU3|RIOK3_MOUSE		Yes (0.60)		Memory		0.54			0.54
______________________________________________________________________________________________________________________________________________________
sp|Q9KU82|RIMP_VIBCH		No (0.02)		_		_			_
______________________________________________________________________________________________________________________________________________________
sp|Q1BA97|RIMP_MYCSS		No (0.03)		_		_			_
______________________________________________________________________________________________________________________________________________________
sp|P95997|IDI2_SACS2		No (0.01)		_		_			_
______________________________________________________________________________________________________________________________________________________
sp|Q3J7C4|TSAC_NITOC		No (0.02)		_		_			_
______________________________________________________________________________________________________________________________________________________
sp|Q6BLQ3|SNU13_DEBHA		No (0.01)		_		_			_
______________________________________________________________________________________________________________________________________________________
sp|B0TH80|NUOD_HELMI		No (0.08)		_		_			_
______________________________________________________________________________________________________________________________________________________
sp|Q21TN6|KAD_RHOFT		No (0.02)		_		_			_
______________________________________________________________________________________________________________________________________________________
sp|A1KRI8|RL6_NEIMF		No (0.01)		_		_			_
______________________________________________________________________________________________________________________________________________________
sp|A1UMX4|Y4993_MYCSK		No (0.00)		_		_			_
______________________________________________________________________________________________________________________________________________________
sp|Q9US06|PAF1_SCHPO		Yes (0.60)		Memory		0.57			0.57
______________________________________________________________________________________________________________________________________________________
sp|Q6C1L3|PXR1_YARLI		No (0.17)		_		_			_
______________________________________________________________________________________________________________________________________________________
sp|P06804|TNFA_MOUSE		No (0.25)		_		_			_
______________________________________________________________________________________________________________________________________________________
sp|Q1D375|YBEY_MYXXD		No (0.05)		_		_			_
______________________________________________________________________________________________________________________________________________________
sp|Q634M2|LEPA_BACCZ		No (0.13)		_		_			_
______________________________________________________________________________________________________________________________________________________
sp|B0R414|RTCA_HALS3		No (0.07)		_		_			_
______________________________________________________________________________________________________________________________________________________
sp|P57848|DXS_PASMU		No (0.20)		_		_			_
______________________________________________________________________________________________________________________________________________________
sp|Q811C2|ATG4C_MOUSE		No (0.46)		_		_			_
______________________________________________________________________________________________________________________________________________________
sp|Q7T0V6|NTP7A_XENLA		No (0.42)		_		_			_
______________________________________________________________________________________________________________________________________________________
sp|Q81ZH5|PUR7_BACAN		No (0.04)		_		_			_
______________________________________________________________________________________________________________________________________________________
sp|B9M0D5|PROB_GEODF		No (0.07)		_		_			_
______________________________________________________________________________________________________________________________________________________
sp|B7NAN6|LFTR_ECOLU		No (0.04)		_		_			_
______________________________________________________________________________________________________________________________________________________
sp|Q8FJD1|LFTR_ECOL6		No (0.05)		_		_			_
______________________________________________________________________________________________________________________________________________________
sp|P14169|RFBE_SALTI		No (0.09)		_		_			_
______________________________________________________________________________________________________________________________________________________
sp|Q89AN8|DPO3A_BUCBP		No (0.30)		_		_			_
______________________________________________________________________________________________________________________________________________________
sp|Q7U5R6|MURA_SYNPX		No (0.05)		_		_			_
______________________________________________________________________________________________________________________________________________________
sp|B0R4Q4|HIS8_HALS3		No (0.00)		_		_			_
______________________________________________________________________________________________________________________________________________________
sp|Q8DNZ8|GATD_STRR6		No (0.01)		_		_			_
______________________________________________________________________________________________________________________________________________________
sp|Q6B8Z8|SYFB_GRATL		No (0.20)		_		_			_
______________________________________________________________________________________________________________________________________________________
sp|Q8D342|ARNC_WIGBR		No (0.02)		_		_			_
______________________________________________________________________________________________________________________________________________________
sp|Q4ZNR5|RS15_PSEU2		No (0.00)		_		_			_
______________________________________________________________________________________________________________________________________________________
sp|P65162|ILVH_MYCBO		No (0.01)		_		_			_
______________________________________________________________________________________________________________________________________________________
sp|B9KST8|RF1_RHOSK		No (0.02)		_		_			_
______________________________________________________________________________________________________________________________________________________
sp|B0R8D3|RPOA2_HALS3		No (0.01)		_		_			_
______________________________________________________________________________________________________________________________________________________
sp|A4XQT3|SECA_PSEMY		No (0.40)		_		_			_
______________________________________________________________________________________________________________________________________________________
sp|Q5P082|ACPS_AROAE		No (0.00)		_		_			_
______________________________________________________________________________________________________________________________________________________
sp|P54709|AT1B3_HUMAN		No (0.34)		_		_			_
______________________________________________________________________________________________________________________________________________________
sp|B0RSD4|PSRP_XANCB		No (0.12)		_		_			_
______________________________________________________________________________________________________________________________________________________
sp|A6WXL9|Y1002_OCHA4		No (0.00)		_		_			_
______________________________________________________________________________________________________________________________________________________
sp|A8FKE6|PLSY_CAMJ8		No (0.01)		_		_			_
______________________________________________________________________________________________________________________________________________________
sp|P29576|YPZ4_METTF		Yes (0.57)		Memory		0.52			0.66
______________________________________________________________________________________________________________________________________________________
sp|Q9V2C6|PGK2_PYRAB		No (0.01)		_		_			_
______________________________________________________________________________________________________________________________________________________
sp|Q8X9F8|KDPA_ECO57		Yes (0.55)		Memory		0.59			0.61
______________________________________________________________________________________________________________________________________________________
sp|Q5HNG0|DAAA_STAEQ		No (0.00)		_		_			_
______________________________________________________________________________________________________________________________________________________
sp|A4F9L3|OBG_SACEN		No (0.05)		_		_			_
______________________________________________________________________________________________________________________________________________________
sp|Q55G04|PSA5_DICDI		No (0.17)		_		_			_
______________________________________________________________________________________________________________________________________________________
sp|P96790|KUP1_LACLM		Yes (0.56)		Memory		0.4			0.51
______________________________________________________________________________________________________________________________________________________
sp|A2C153|KHSE_PROM1		No (0.03)		_		_			_
______________________________________________________________________________________________________________________________________________________
sp|Q5WFK7|FMT_BACSK		No (0.05)		_		_			_
______________________________________________________________________________________________________________________________________________________
sp|B5DF11|ZFAN5_RAT		Yes (0.96)		Learning		0.99			0.94
______________________________________________________________________________________________________________________________________________________
sp|Q3K4B0|GCH4_PSEPF		No (0.02)		_		_			_
______________________________________________________________________________________________________________________________________________________
sp|Q4UMR0|RL15_RICFE		No (0.00)		_		_			_
______________________________________________________________________________________________________________________________________________________
sp|Q3SEX7|NUOB_THIDA		No (0.02)		_		_			_
______________________________________________________________________________________________________________________________________________________
sp|B3CLA4|RS7_WOLPP		No (0.01)		_		_			_
______________________________________________________________________________________________________________________________________________________
sp|A7HGZ0|SSRP_ANADF		No (0.03)		_		_			_
______________________________________________________________________________________________________________________________________________________
sp|Q6G782|RL24_STAAS		No (0.00)		_		_			_
______________________________________________________________________________________________________________________________________________________
sp|Q2KYS7|TRHO_BORA1		No (0.00)		_		_			_
______________________________________________________________________________________________________________________________________________________
sp|Q6AAC7|PTH_CUTAK		No (0.01)		_		_			_
______________________________________________________________________________________________________________________________________________________
sp|Q466S6|RSMA_METBF		No (0.01)		_		_			_
______________________________________________________________________________________________________________________________________________________
sp|Q08DY6|E2F6_BOVIN		No (0.13)		_		_			_
______________________________________________________________________________________________________________________________________________________
sp|Q72LB0|GCSH_THET2		No (0.00)		_		_			_
______________________________________________________________________________________________________________________________________________________
sp|Q9LJQ5|RTNLI_ARATH		No (0.15)		_		_			_
______________________________________________________________________________________________________________________________________________________
sp|A8AY75|RL11_STRGC		No (0.01)		_		_			_
______________________________________________________________________________________________________________________________________________________
sp|Q929Q6|CHDC_LISIN		No (0.03)		_		_			_
______________________________________________________________________________________________________________________________________________________
sp|B7MB25|UXAC_ECO45		No (0.08)		_		_			_
______________________________________________________________________________________________________________________________________________________
sp|B4TQH5|ARGB_SALSV		No (0.00)		_		_			_
______________________________________________________________________________________________________________________________________________________
sp|Q06994|RFAB_SALTY		No (0.05)		_		_			_
______________________________________________________________________________________________________________________________________________________
sp|P38104|RSPA_ECOLI		No (0.06)		_		_			_
______________________________________________________________________________________________________________________________________________________
sp|A7INR5|EFTS_XANP2		No (0.01)		_		_			_
______________________________________________________________________________________________________________________________________________________
sp|Q8DED9|LEUC_VIBVU		No (0.12)		_		_			_
______________________________________________________________________________________________________________________________________________________
sp|Q4WP57|EFGM_ASPFU		No (0.32)		_		_			_
______________________________________________________________________________________________________________________________________________________
sp|B5XYB2|CLPS_KLEP3		No (0.00)		_		_			_
______________________________________________________________________________________________________________________________________________________
sp|Q9PAS2|RL27_XYLFA		No (0.00)		_		_			_
______________________________________________________________________________________________________________________________________________________
sp|B1K5H3|ASSY_BURCC		No (0.03)		_		_			_
______________________________________________________________________________________________________________________________________________________
sp|Q31RH6|RSMA_SYNE7		No (0.19)		_		_			_
______________________________________________________________________________________________________________________________________________________
sp|Q32A22|PEPQ_SHIDS		No (0.02)		_		_			_
______________________________________________________________________________________________________________________________________________________
sp|B2UTX1|ERA_HELPS		No (0.16)		_		_			_
______________________________________________________________________________________________________________________________________________________
sp|Q2UCC9|STU1_ASPOR		Yes (0.67)		Learning		0.78			0.54
______________________________________________________________________________________________________________________________________________________
sp|Q9W6S5|ALLC_XENLA		No (0.16)		_		_			_
______________________________________________________________________________________________________________________________________________________
sp|B3PTD3|CYSD_RHIE6		No (0.01)		_		_			_
______________________________________________________________________________________________________________________________________________________
sp|Q9SUE3|CRF4_ARATH		No (0.49)		_		_			_
______________________________________________________________________________________________________________________________________________________
sp|Q51576|Y3106_PSEAE		No (0.00)		_		_			_
______________________________________________________________________________________________________________________________________________________
sp|C1DF46|SYFA_AZOVD		No (0.13)		_		_			_
______________________________________________________________________________________________________________________________________________________
sp|B6IRH0|RSMH_RHOCS		No (0.01)		_		_			_
______________________________________________________________________________________________________________________________________________________
sp|Q8WHL7|MATK_LEMMI		No (0.15)		_		_			_
______________________________________________________________________________________________________________________________________________________
sp|A4VSF5|RL4_STRSY		No (0.06)		_		_			_
______________________________________________________________________________________________________________________________________________________
sp|Q0SNZ5|IF1_BORAP		No (0.00)		_		_			_
______________________________________________________________________________________________________________________________________________________
sp|Q60QP4|TPRA1_CAEBR		Yes (0.89)		Memory		0.86			0.91
______________________________________________________________________________________________________________________________________________________
sp|F8GAB4|FTSW_FRAST		No (0.10)		_		_			_
______________________________________________________________________________________________________________________________________________________
sp|A8C754|THADA_CHICK		Yes (0.99)		Learning		0.94			0.93
______________________________________________________________________________________________________________________________________________________
sp|Q2JQU4|ISPE_SYNJA		No (0.09)		_		_			_
______________________________________________________________________________________________________________________________________________________
sp|A0PTI7|MURG_MYCUA		No (0.00)		_		_			_
______________________________________________________________________________________________________________________________________________________
sp|F4IME1|MSL7_ARATH		Yes (0.94)		Memory		0.88			0.89
______________________________________________________________________________________________________________________________________________________
sp|Q8EBR6|PIMT_SHEON		No (0.03)		_		_			_
______________________________________________________________________________________________________________________________________________________
sp|O76242|GLBN_CERLA		No (0.00)		_		_			_
______________________________________________________________________________________________________________________________________________________
sp|A5DAK5|CTU2_PICGU		Yes (0.63)		_		0.46			0.25
______________________________________________________________________________________________________________________________________________________
sp|Q5M1K5|GPSB_STRT1		No (0.01)		_		_			_
______________________________________________________________________________________________________________________________________________________
sp|Q9NP94|S39A2_HUMAN		Yes (0.69)		_		0.42			0.47
______________________________________________________________________________________________________________________________________________________
sp|P48428|TBCA_MOUSE		No (0.01)		_		_			_
______________________________________________________________________________________________________________________________________________________
sp|Q2YN59|PUR5_BRUA2		No (0.00)		_		_			_
______________________________________________________________________________________________________________________________________________________
sp|P0A2K6|UBIE_SALTI		No (0.02)		_		_			_
______________________________________________________________________________________________________________________________________________________
sp|A3D0F8|ISPE_SHEB5		No (0.07)		_		_			_
______________________________________________________________________________________________________________________________________________________
sp|A8XST1|PGAP2_CAEBR		No (0.48)		_		_			_
______________________________________________________________________________________________________________________________________________________
sp|P09911|FER1_PEA		No (0.37)		_		_			_
______________________________________________________________________________________________________________________________________________________
sp|Q7A978|KATG1_ECO57		No (0.17)		_		_			_
______________________________________________________________________________________________________________________________________________________
sp|B7LKG9|YPFN_ESCF3		No (0.00)		_		_			_
______________________________________________________________________________________________________________________________________________________
sp|Q96ER9|MITOK_HUMAN		Yes (0.72)		_		0.39			0.35
______________________________________________________________________________________________________________________________________________________
sp|B8J864|RS19_ANAD2		No (0.00)		_		_			_
______________________________________________________________________________________________________________________________________________________
sp|P08963|CB22_HORVU		No (0.04)		_		_			_
______________________________________________________________________________________________________________________________________________________
sp|P00061|CYC_SOLTU		No (0.01)		_		_			_
______________________________________________________________________________________________________________________________________________________
sp|A6QEK4|ARAB_STAAE		No (0.05)		_		_			_
______________________________________________________________________________________________________________________________________________________
sp|Q5H4C6|LEU1_XANOR		No (0.04)		_		_			_
______________________________________________________________________________________________________________________________________________________
sp|Q2G1W2|PCKA_STAA8		No (0.15)		_		_			_
______________________________________________________________________________________________________________________________________________________
sp|Q8R5Z2|TIG_FUSNN		No (0.04)		_		_			_
______________________________________________________________________________________________________________________________________________________
sp|A1WB52|RS16_ACISJ		No (0.00)		_		_			_
______________________________________________________________________________________________________________________________________________________
sp|Q0HXZ4|RPIA_SHESR		No (0.00)		_		_			_
______________________________________________________________________________________________________________________________________________________
sp|P9WGX7|RSBW_MYCTU		No (0.01)		_		_			_
______________________________________________________________________________________________________________________________________________________
sp|P37081|PTRB_KLEPN		No (0.01)		_		_			_
______________________________________________________________________________________________________________________________________________________
sp|B2JI48|RS5_PARP8		No (0.00)		_		_			_
______________________________________________________________________________________________________________________________________________________
sp|A7M952|ATPF_CUSRE		No (0.24)		_		_			_
______________________________________________________________________________________________________________________________________________________
sp|C1D0F6|GCSH_DEIDV		No (0.00)		_		_			_
______________________________________________________________________________________________________________________________________________________
sp|Q9T1P5|VP53_BPAPS		No (0.03)		_		_			_
______________________________________________________________________________________________________________________________________________________
sp|P92564|M1350_ARATH		No (0.06)		_		_			_
______________________________________________________________________________________________________________________________________________________
sp|Q02TL9|METK_PSEAB		No (0.02)		_		_			_
______________________________________________________________________________________________________________________________________________________
sp|Q2JX13|SFSA_SYNJA		No (0.04)		_		_			_
______________________________________________________________________________________________________________________________________________________
sp|A3NED2|AROB_BURP6		No (0.00)		_		_			_
______________________________________________________________________________________________________________________________________________________
sp|P43763|PROB_HAEIN		No (0.02)		_		_			_
______________________________________________________________________________________________________________________________________________________
sp|Q94A73|Y5656_ARATH		Yes (0.96)		Learning		0.81			0.63
______________________________________________________________________________________________________________________________________________________
sp|O84308|VATD_CHLTR		No (0.09)		_		_			_
______________________________________________________________________________________________________________________________________________________
sp|Q19KA1|G6PC_FELCA		Yes (0.75)		Learning		0.68			0.64
______________________________________________________________________________________________________________________________________________________
sp|C4YJ00|GET1_CANAW		No (0.14)		_		_			_
______________________________________________________________________________________________________________________________________________________
sp|Q2II87|RL7_ANADE		No (0.00)		_		_			_
______________________________________________________________________________________________________________________________________________________
sp|G4N7S6|HAT1_MAGO7		Yes (0.51)		_		0.26			0.18
______________________________________________________________________________________________________________________________________________________
sp|P65212|KDPC_MYCBO		No (0.03)		_		_			_
______________________________________________________________________________________________________________________________________________________
sp|A7WZC3|GRAR_STAA1		No (0.01)		_		_			_
______________________________________________________________________________________________________________________________________________________
sp|B3LI79|CCM1_YEAS1		Yes (0.76)		Learning		0.78			0.74
______________________________________________________________________________________________________________________________________________________
sp|C4Y2I7|AIM23_CLAL4		No (0.30)		_		_			_
______________________________________________________________________________________________________________________________________________________
sp|Q99Y14|LACC_STRP1		No (0.02)		_		_			_
______________________________________________________________________________________________________________________________________________________
sp|B7N2S7|RL31_ECO81		No (0.00)		_		_			_
______________________________________________________________________________________________________________________________________________________
sp|Q6GPP1|TELO2_XENLA		Yes (0.97)		Memory		0.85			0.87
______________________________________________________________________________________________________________________________________________________
sp|P74644|KAIA_SYNY3		No (0.23)		_		_			_
______________________________________________________________________________________________________________________________________________________
sp|B8CK17|GCSH_SHEPW		No (0.00)		_		_			_
______________________________________________________________________________________________________________________________________________________
sp|Q05500|YMTS_CLOTT		No (0.01)		_		_			_
______________________________________________________________________________________________________________________________________________________
sp|Q8Y9J3|Y534_LISMO		No (0.01)		_		_			_
______________________________________________________________________________________________________________________________________________________
sp|Q500U7|DNAA_PSEU2		No (0.35)		_		_			_
______________________________________________________________________________________________________________________________________________________
sp|Q1WT95|RSMH_LACS1		No (0.09)		_		_			_
______________________________________________________________________________________________________________________________________________________
sp|Q9SF85|ADK1_ARATH		Yes (0.58)		Learning		0.59			0.49
______________________________________________________________________________________________________________________________________________________
sp|P35812|ITC_ALOMA		No (0.12)		_		_			_
______________________________________________________________________________________________________________________________________________________
sp|A0KZ26|DAPD_SHESA		No (0.01)		_		_			_
______________________________________________________________________________________________________________________________________________________
sp|Q083B6|SYS_SHEFN		No (0.02)		_		_			_
______________________________________________________________________________________________________________________________________________________
sp|P22468|GDL_DROME		No (0.20)		_		_			_
______________________________________________________________________________________________________________________________________________________
sp|Q86563|MVP_RBDVR		No (0.11)		_		_			_
______________________________________________________________________________________________________________________________________________________
sp|Q05015|FSH2_YEAST		No (0.04)		_		_			_
______________________________________________________________________________________________________________________________________________________
sp|P64573|YGHR_ECOL6		No (0.11)		_		_			_
______________________________________________________________________________________________________________________________________________________
sp|Q15SX9|IHFA_PSEA6		No (0.01)		_		_			_
______________________________________________________________________________________________________________________________________________________
sp|B4TMR4|HIS1_SALSV		No (0.02)		_		_			_
______________________________________________________________________________________________________________________________________________________
sp|B1JYT7|ASTE_BURCC		No (0.02)		_		_			_
______________________________________________________________________________________________________________________________________________________
sp|Q1GP75|PDRP_SPHAL		No (0.01)		_		_			_
______________________________________________________________________________________________________________________________________________________
sp|O28429|COOS_ARCFU		No (0.15)		_		_			_
______________________________________________________________________________________________________________________________________________________
sp|Q7ZYV9|SYMPK_XENLA		Yes (0.87)		Learning		0.89			0.77
______________________________________________________________________________________________________________________________________________________
sp|B1I8C4|Y2064_STRPI		No (0.03)		_		_			_
______________________________________________________________________________________________________________________________________________________
sp|Q9D709|TMM79_MOUSE		Yes (0.86)		Learning		0.87			0.84
______________________________________________________________________________________________________________________________________________________
sp|Q5SHT7|MURI_THET8		No (0.01)		_		_			_
______________________________________________________________________________________________________________________________________________________
sp|Q9NBK4|RL3_CAEBR		No (0.06)		_		_			_
______________________________________________________________________________________________________________________________________________________
sp|Q4QMC0|RL23_HAEI8		No (0.00)		_		_			_
______________________________________________________________________________________________________________________________________________________
sp|A1T0Z2|ATPD_PSYIN		No (0.02)		_		_			_
______________________________________________________________________________________________________________________________________________________
sp|P62041|Y469_THET2		No (0.03)		_		_			_
______________________________________________________________________________________________________________________________________________________
sp|Q579B2|Y2641_BRUAB		No (0.00)		_		_			_
______________________________________________________________________________________________________________________________________________________
sp|C0PY74|YQGF_SALPC		No (0.01)		_		_			_
______________________________________________________________________________________________________________________________________________________
sp|Q2YUU3|DEOB_STAAB		No (0.01)		_		_			_
______________________________________________________________________________________________________________________________________________________
sp|P54796|MOAF_KLEAE		No (0.06)		_		_			_
______________________________________________________________________________________________________________________________________________________
sp|Q1JA49|ACPS_STRPB		No (0.00)		_		_			_
______________________________________________________________________________________________________________________________________________________
sp|O67522|RSMG_AQUAE		No (0.06)		_		_			_
______________________________________________________________________________________________________________________________________________________
sp|Q9Y5U2|TSSC4_HUMAN		Yes (0.82)		Learning		0.78			0.6
______________________________________________________________________________________________________________________________________________________
sp|Q8R7N0|GREA_CALS4		No (0.00)		_		_			_
______________________________________________________________________________________________________________________________________________________
sp|P40269|H1C6_TRYCR		No (0.00)		_		_			_
______________________________________________________________________________________________________________________________________________________
sp|P0A6S6|FTSB_ECO57		No (0.03)		_		_			_
______________________________________________________________________________________________________________________________________________________
sp|B9J099|PFKA_BACCQ		No (0.00)		_		_			_
______________________________________________________________________________________________________________________________________________________
sp|G2TRR0|YGOG_SCHPO		No (0.00)		_		_			_
______________________________________________________________________________________________________________________________________________________
sp|A4X4C9|LEUD_SALTO		No (0.00)		_		_			_
______________________________________________________________________________________________________________________________________________________
sp|A5U4H4|SEPF_MYCTA		No (0.01)		_		_			_
______________________________________________________________________________________________________________________________________________________
sp|O97703|CD81_CHLAE		Yes (0.73)		Learning		0.69			0.38
______________________________________________________________________________________________________________________________________________________
sp|B4T9N9|HIS6_SALHS		No (0.06)		_		_			_
______________________________________________________________________________________________________________________________________________________
sp|P62781|H4_PSAMI		No (0.00)		_		_			_
______________________________________________________________________________________________________________________________________________________
sp|Q6L1G8|AROB_PICTO		No (0.00)		_		_			_
______________________________________________________________________________________________________________________________________________________
sp|Q6P6Y1|RELCH_DANRE		Yes (0.96)		Memory		0.94			0.96
______________________________________________________________________________________________________________________________________________________
sp|Q9KDK9|CPFC_BACHD		No (0.07)		_		_			_
______________________________________________________________________________________________________________________________________________________
sp|Q5HS97|RL16_CAMJR		No (0.00)		_		_			_
______________________________________________________________________________________________________________________________________________________
sp|Q2P5C8|BPT_XANOM		No (0.01)		_		_			_
______________________________________________________________________________________________________________________________________________________
sp|P41101|RL27_SOLTU		No (0.00)		_		_			_
______________________________________________________________________________________________________________________________________________________
sp|Q9Z213|ALEX_RAT		Yes (0.98)		Learning		0.99			0.97
______________________________________________________________________________________________________________________________________________________
sp|Q3YXH4|MUG_SHISS		No (0.10)		_		_			_
______________________________________________________________________________________________________________________________________________________
sp|B9KFD9|PGK_CAMLR		No (0.05)		_		_			_
______________________________________________________________________________________________________________________________________________________
sp|Q2GFT0|RS4_EHRCR		No (0.05)		_		_			_
______________________________________________________________________________________________________________________________________________________
sp|Q3Z8G5|RL20_DEHM1		No (0.00)		_		_			_
______________________________________________________________________________________________________________________________________________________
sp|C1B017|RL22_RHOOB		No (0.01)		_		_			_
______________________________________________________________________________________________________________________________________________________
sp|B7KZG0|RS2_METC4		No (0.01)		_		_			_
______________________________________________________________________________________________________________________________________________________
sp|O82499|IF1C_ARATH		No (0.07)		_		_			_
______________________________________________________________________________________________________________________________________________________
sp|Q2W4P9|HFQ_MAGSA		No (0.01)		_		_			_
______________________________________________________________________________________________________________________________________________________
sp|P71629|CAS10_MYCTU		No (0.21)		_		_			_
______________________________________________________________________________________________________________________________________________________
sp|P41442|GSPG_ECOLI		No (0.00)		_		_			_
______________________________________________________________________________________________________________________________________________________
sp|Q28CY9|XPR1_XENTR		Yes (0.90)		Memory		0.68			0.8
______________________________________________________________________________________________________________________________________________________
sp|Q9XK70|CYB_PHOCM		No (0.06)		_		_			_
______________________________________________________________________________________________________________________________________________________
sp|B2SJZ7|HPRK_XANOP		No (0.01)		_		_			_
______________________________________________________________________________________________________________________________________________________
sp|Q6PKG0|LARP1_HUMAN		Yes (0.99)		Learning		0.99			0.97
______________________________________________________________________________________________________________________________________________________
sp|A9W1B3|RUVA_METEP		No (0.00)		_		_			_
______________________________________________________________________________________________________________________________________________________
sp|B8ZL02|DEF_STRPJ		No (0.02)		_		_			_
______________________________________________________________________________________________________________________________________________________
sp|Q24WW8|ADDA_DESHY		Yes (0.60)		Memory		0.56			0.66
______________________________________________________________________________________________________________________________________________________
sp|P03508|NEP_I34A1		No (0.01)		_		_			_
______________________________________________________________________________________________________________________________________________________
sp|P49272|TX219_APOSC		No (0.01)		_		_			_
______________________________________________________________________________________________________________________________________________________
sp|Q92005|EF1A_DANRE		No (0.03)		_		_			_
______________________________________________________________________________________________________________________________________________________
sp|Q5RFC1|CKLF6_PONAB		Yes (0.84)		Memory		0.54			0.65
______________________________________________________________________________________________________________________________________________________
sp|B0V7G6|RS18_ACIBY		No (0.00)		_		_			_
______________________________________________________________________________________________________________________________________________________
sp|Q65U55|DNAK_MANSM		No (0.11)		_		_			_
______________________________________________________________________________________________________________________________________________________
sp|P19669|TAL_BACSU		No (0.00)		_		_			_
______________________________________________________________________________________________________________________________________________________
sp|Q0TCB8|RS7_ECOL5		No (0.00)		_		_			_
______________________________________________________________________________________________________________________________________________________
sp|F8VPN2|TEX15_MOUSE		Yes (1.00)		Learning		1			0.99
______________________________________________________________________________________________________________________________________________________
sp|B4SJY1|LPXC_STRM5		No (0.02)		_		_			_
______________________________________________________________________________________________________________________________________________________
sp|Q5JFN1|FLPA_THEKO		No (0.02)		_		_			_
______________________________________________________________________________________________________________________________________________________
sp|B2TLZ8|DNAJ_CLOBB		Yes (0.73)		_		0.49			0.27
______________________________________________________________________________________________________________________________________________________
sp|P28732|VP10_BPPRD		Yes (0.55)		_		0.41			0.33
______________________________________________________________________________________________________________________________________________________
sp|P40719|QSEC_ECOLI		No (0.30)		_		_			_
______________________________________________________________________________________________________________________________________________________
sp|A3QJS1|MNMG_SHELP		No (0.12)		_		_			_
______________________________________________________________________________________________________________________________________________________
sp|Q1CRK7|SYI_HELPH		Yes (0.56)		Memory		0.48			0.5
______________________________________________________________________________________________________________________________________________________
sp|A4SGL0|RL11_CHLPM		No (0.04)		_		_			_
______________________________________________________________________________________________________________________________________________________
sp|A6T6F6|SUCC_KLEP7		No (0.04)		_		_			_
______________________________________________________________________________________________________________________________________________________
sp|B7LVN2|SYI_ESCF3		No (0.06)		_		_			_
______________________________________________________________________________________________________________________________________________________
sp|Q3J7C1|THIC_NITOC		No (0.06)		_		_			_
______________________________________________________________________________________________________________________________________________________
sp|Q9JMT6|YUAD_ECOLI		No (0.26)		_		_			_
______________________________________________________________________________________________________________________________________________________
sp|Q1GKS4|DNAJ_RUEST		No (0.35)		_		_			_
______________________________________________________________________________________________________________________________________________________
sp|Q1CV46|DNAK_HELPH		No (0.02)		_		_			_
______________________________________________________________________________________________________________________________________________________
sp|Q65VJ5|RPPH_MANSM		No (0.04)		_		_			_
______________________________________________________________________________________________________________________________________________________
sp|P61354|RL27_RAT		No (0.00)		_		_			_
______________________________________________________________________________________________________________________________________________________
sp|B4S1W7|LEXA_ALTMD		No (0.00)		_		_			_
______________________________________________________________________________________________________________________________________________________
sp|A3DBU4|RUVB_HUNT2		No (0.00)		_		_			_
______________________________________________________________________________________________________________________________________________________
sp|B4T0T4|ZAPB_SALNS		No (0.00)		_		_			_
______________________________________________________________________________________________________________________________________________________
sp|Q042G6|MURB_LACGA		No (0.06)		_		_			_
______________________________________________________________________________________________________________________________________________________
sp|A6V1N9|ARND_PSEA7		No (0.01)		_		_			_
______________________________________________________________________________________________________________________________________________________
sp|Q97U27|GAD_SACS2		No (0.01)		_		_			_
______________________________________________________________________________________________________________________________________________________
sp|A0JUP4|RRF_ARTS2		No (0.00)		_		_			_
______________________________________________________________________________________________________________________________________________________
sp|Q9LYP4|BAG3_ARATH		No (0.15)		_		_			_
______________________________________________________________________________________________________________________________________________________
sp|P50748|KNTC1_HUMAN		Yes (0.92)		Learning		0.89			0.82
______________________________________________________________________________________________________________________________________________________
sp|A1WVA7|RL6_HALHL		No (0.03)		_		_			_
______________________________________________________________________________________________________________________________________________________
sp|B5FUH3|YGFB_SALDC		No (0.02)		_		_			_
______________________________________________________________________________________________________________________________________________________
sp|O31991|YOLD_BACSU		No (0.00)		_		_			_
______________________________________________________________________________________________________________________________________________________
sp|Q72I65|TRUA_THET2		No (0.01)		_		_			_
______________________________________________________________________________________________________________________________________________________
sp|P00869|RBS2_PEA		No (0.04)		_		_			_
______________________________________________________________________________________________________________________________________________________
sp|Q9CCZ4|Y2640_MYCLE		No (0.01)		_		_			_
______________________________________________________________________________________________________________________________________________________
sp|B4S5H3|QUEF_PROA2		No (0.01)		_		_			_
______________________________________________________________________________________________________________________________________________________
sp|A1BE30|GLYA_CHLPD		No (0.04)		_		_			_
______________________________________________________________________________________________________________________________________________________
sp|Q4G5Y1|KLDC2_MOUSE		Yes (0.57)		Memory		0.47			0.71
______________________________________________________________________________________________________________________________________________________
sp|O46084|PGAM5_DROME		Yes (0.55)		_		0.19			0.18
______________________________________________________________________________________________________________________________________________________
sp|Q8STG1|Y103_ENCCU		No (0.03)		_		_			_
______________________________________________________________________________________________________________________________________________________
sp|C1AVW7|CLPS_RHOOB		No (0.01)		_		_			_
______________________________________________________________________________________________________________________________________________________
sp|B7NT87|PIMT_ECO7I		No (0.00)		_		_			_
______________________________________________________________________________________________________________________________________________________
sp|A8AU99|PUR5_STRGC		No (0.00)		_		_			_
______________________________________________________________________________________________________________________________________________________
sp|B0V5U3|GRPE_ACIBY		No (0.05)		_		_			_
______________________________________________________________________________________________________________________________________________________
sp|P0AG58|RL6_SHIFL		No (0.00)		_		_			_
______________________________________________________________________________________________________________________________________________________
sp|Q3SZZ0|BRX1_BOVIN		Yes (0.68)		Memory		0.38			0.54
______________________________________________________________________________________________________________________________________________________
sp|B7K8F6|Y1474_GLOC7		No (0.39)		_		_			_
______________________________________________________________________________________________________________________________________________________
sp|Q92598|HS105_HUMAN		Yes (0.91)		Learning		0.84			0.82
______________________________________________________________________________________________________________________________________________________
sp|Q66EM3|LEUC_YERPS		No (0.13)		_		_			_
______________________________________________________________________________________________________________________________________________________
sp|Q00228|CYB_MYTED		No (0.40)		_		_			_
______________________________________________________________________________________________________________________________________________________
sp|Q4QNL8|VAPB1_HAEI8		No (0.00)		_		_			_
______________________________________________________________________________________________________________________________________________________
sp|B0S0D9|PTH_FINM2		No (0.01)		_		_			_
______________________________________________________________________________________________________________________________________________________
sp|B5VPF9|EIS1_YEAS6		No (0.31)		_		_			_
______________________________________________________________________________________________________________________________________________________
sp|Q5QUB8|RECA_IDILO		No (0.03)		_		_			_
______________________________________________________________________________________________________________________________________________________
sp|B5YKE1|YBEY_THEYD		No (0.01)		_		_			_
______________________________________________________________________________________________________________________________________________________
sp|Q5P9A6|PTH_ANAMM		No (0.01)		_		_			_
______________________________________________________________________________________________________________________________________________________
sp|Q479M1|RL25_DECAR		No (0.01)		_		_			_
______________________________________________________________________________________________________________________________________________________
sp|Q8RGH3|ALF1_FUSNN		No (0.02)		_		_			_
______________________________________________________________________________________________________________________________________________________
sp|Q0HT73|FABZ_SHESR		No (0.00)		_		_			_
______________________________________________________________________________________________________________________________________________________
sp|F5HFA1|UNG_HHV8P		No (0.23)		_		_			_
______________________________________________________________________________________________________________________________________________________
sp|Q94ZI2|NU4LM_SCHCO		No (0.00)		_		_			_
______________________________________________________________________________________________________________________________________________________
sp|Q54U61|SEC24_DICDI		Yes (0.63)		Learning		0.98			0.95
______________________________________________________________________________________________________________________________________________________
sp|B4ELG6|Y6205_BURCJ		No (0.03)		_		_			_
______________________________________________________________________________________________________________________________________________________
sp|Q28RE8|ENO_JANSC		No (0.02)		_		_			_
______________________________________________________________________________________________________________________________________________________
sp|Q5N0G7|PHK_SYNP6		No (0.34)		_		_			_
______________________________________________________________________________________________________________________________________________________
sp|B2TV73|YBJL_SHIB3		No (0.09)		_		_			_
______________________________________________________________________________________________________________________________________________________
sp|Q254Z3|Y373_CHLFF		No (0.04)		_		_			_
______________________________________________________________________________________________________________________________________________________
sp|A0PXR8|MCSB_CLONN		No (0.01)		_		_			_
______________________________________________________________________________________________________________________________________________________
sp|Q9FCI4|Y5204_STRCO		Yes (0.77)		Learning		0.83			0.7
______________________________________________________________________________________________________________________________________________________
sp|Q9UTE9|TIM10_SCHPO		No (0.02)		_		_			_
______________________________________________________________________________________________________________________________________________________
sp|B3RML8|CISD2_TRIAD		No (0.06)		_		_			_
______________________________________________________________________________________________________________________________________________________
sp|P67499|TRMB_MYCBO		No (0.11)		_		_			_
______________________________________________________________________________________________________________________________________________________
sp|A8F4T2|KAD_PSELT		No (0.15)		_		_			_
______________________________________________________________________________________________________________________________________________________
sp|Q92A19|DEOC_LISIN		No (0.03)		_		_			_
______________________________________________________________________________________________________________________________________________________
sp|Q9TVW5|MSP77_CAEEL		No (0.01)		_		_			_
______________________________________________________________________________________________________________________________________________________
sp|Q72NH5|RS8_LEPIC		No (0.00)		_		_			_
______________________________________________________________________________________________________________________________________________________
sp|B6HZ03|YAAA_ECOSE		No (0.01)		_		_			_
______________________________________________________________________________________________________________________________________________________
sp|P18549|CEFD_STRCL		No (0.03)		_		_			_
______________________________________________________________________________________________________________________________________________________
sp|P08580|RT16_NEUCR		No (0.00)		_		_			_
______________________________________________________________________________________________________________________________________________________
sp|P50791|VL1_HPV28		Yes (0.83)		Learning		0.96			0.82
______________________________________________________________________________________________________________________________________________________
sp|Q66F09|AMPA_YERPS		No (0.43)		_		_			_
______________________________________________________________________________________________________________________________________________________
sp|C3MBH0|TYPH_SINFN		No (0.02)		_		_			_
______________________________________________________________________________________________________________________________________________________
sp|A9BUE9|DTD_DELAS		No (0.01)		_		_			_
______________________________________________________________________________________________________________________________________________________
sp|A1T0B8|RS4B_PSYIN		No (0.02)		_		_			_
______________________________________________________________________________________________________________________________________________________
sp|Q1JMN2|Y529_STRPC		No (0.18)		_		_			_
______________________________________________________________________________________________________________________________________________________
sp|P0A3X2|Y3529_BORPE		No (0.02)		_		_			_
______________________________________________________________________________________________________________________________________________________
sp|Q9HM19|Y052_THEAC		No (0.02)		_		_			_
______________________________________________________________________________________________________________________________________________________
sp|B0SJ28|HFQ_LEPBP		No (0.00)		_		_			_
______________________________________________________________________________________________________________________________________________________
sp|Q47GJ8|IHFB_DECAR		No (0.00)		_		_			_
______________________________________________________________________________________________________________________________________________________
sp|Q9LST6|PSB2_ORYSJ		No (0.04)		_		_			_
______________________________________________________________________________________________________________________________________________________
sp|E7LYS5|YIM1_YEASV		No (0.08)		_		_			_
______________________________________________________________________________________________________________________________________________________
sp|Q8TNH5|ADEC_METAC		No (0.01)		_		_			_
______________________________________________________________________________________________________________________________________________________
sp|Q9SQI9|PROF_ARAHY		No (0.00)		_		_			_
______________________________________________________________________________________________________________________________________________________
sp|P37500|ATSE_BACSU		No (0.00)		_		_			_
______________________________________________________________________________________________________________________________________________________
sp|P23099|XYLX_PSEPU		No (0.24)		_		_			_
______________________________________________________________________________________________________________________________________________________
sp|Q641M3|TMM18_DANRE		No (0.14)		_		_			_
______________________________________________________________________________________________________________________________________________________
sp|Q0I1G1|ENGB_HAES1		No (0.07)		_		_			_
______________________________________________________________________________________________________________________________________________________
sp|A1JQG8|MSRB_YERE8		No (0.08)		_		_			_
______________________________________________________________________________________________________________________________________________________
sp|Q5E0Z0|GLPK_ALIF1		No (0.03)		_		_			_
______________________________________________________________________________________________________________________________________________________
sp|Q9LPZ1|MORF9_ARATH		Yes (0.63)		Learning		0.81			0.71
______________________________________________________________________________________________________________________________________________________
sp|A9BBQ1|RS16_PROM4		No (0.06)		_		_			_
______________________________________________________________________________________________________________________________________________________
sp|B2V0F0|SELD_CLOBA		No (0.03)		_		_			_
______________________________________________________________________________________________________________________________________________________
sp|O75182|SIN3B_HUMAN		Yes (0.98)		Memory		0.96			0.98
______________________________________________________________________________________________________________________________________________________
sp|Q8ZRC0|CLPX_SALTY		No (0.14)		_		_			_
______________________________________________________________________________________________________________________________________________________
sp|Q3A6N5|RL5_PELCD		No (0.00)		_		_			_
______________________________________________________________________________________________________________________________________________________
sp|A9NAZ4|RS4_COXBR		No (0.00)		_		_			_
______________________________________________________________________________________________________________________________________________________
sp|Q2FUA4|GGR_METHJ		No (0.01)		_		_			_
______________________________________________________________________________________________________________________________________________________
sp|P57606|DEOD_BUCAI		No (0.00)		_		_			_
______________________________________________________________________________________________________________________________________________________
sp|O64818|Y2309_ARATH		No (0.01)		_		_			_
______________________________________________________________________________________________________________________________________________________
sp|Q9HD40|SPCS_HUMAN		Yes (0.70)		_		0.38			0.5
______________________________________________________________________________________________________________________________________________________
sp|P28381|RBL_BARCA		No (0.17)		_		_			_
______________________________________________________________________________________________________________________________________________________
sp|B1ZLK0|RS7_METPB		No (0.00)		_		_			_
______________________________________________________________________________________________________________________________________________________
sp|Q1DLD2|MED17_COCIM		Yes (0.51)		Memory		0.4			0.72
______________________________________________________________________________________________________________________________________________________
sp|P0A369|CR1AA_BACTS		Yes (0.59)		Learning		0.8			0.55
______________________________________________________________________________________________________________________________________________________
sp|A5EXX6|RL19_DICNV		No (0.01)		_		_			_
______________________________________________________________________________________________________________________________________________________
sp|Q5AWZ6|CWC26_EMENI		No (0.10)		_		_			_
______________________________________________________________________________________________________________________________________________________
sp|P67385|UPPP_BRUSU		No (0.02)		_		_			_
______________________________________________________________________________________________________________________________________________________
sp|A7M957|RPOC1_CUSRE		No (0.38)		_		_			_
______________________________________________________________________________________________________________________________________________________
sp|Q0I8D1|RS14_SYNS3		No (0.00)		_		_			_
______________________________________________________________________________________________________________________________________________________
sp|P22238|DHA_CRAPL		No (0.16)		_		_			_
______________________________________________________________________________________________________________________________________________________
sp|P0DKA9|VE8E2_HPV39		No (0.12)		_		_			_
______________________________________________________________________________________________________________________________________________________
sp|Q3SRU9|LIPB_NITWN		No (0.04)		_		_			_
______________________________________________________________________________________________________________________________________________________
sp|A4FBW7|HIS2_SACEN		No (0.00)		_		_			_
______________________________________________________________________________________________________________________________________________________
sp|Q5NIN3|NUOC_FRATT		No (0.02)		_		_			_
______________________________________________________________________________________________________________________________________________________
sp|B8I9Q3|COXX_METNO		No (0.17)		_		_			_
______________________________________________________________________________________________________________________________________________________
sp|A4TDA1|NUOK_MYCGI		No (0.00)		_		_			_
______________________________________________________________________________________________________________________________________________________
sp|C5CPY0|GLYA_VARPS		No (0.01)		_		_			_
______________________________________________________________________________________________________________________________________________________
sp|Q1LU04|PDXH_BAUCH		No (0.01)		_		_			_
______________________________________________________________________________________________________________________________________________________
sp|Q97D80|DAPA2_CLOAB		No (0.02)		_		_			_
______________________________________________________________________________________________________________________________________________________
sp|Q9AAY5|HIS3_CAUVC		No (0.04)		_		_			_
______________________________________________________________________________________________________________________________________________________
sp|O55081|RBL2_RAT		Yes (0.99)		Learning		0.99			0.99
______________________________________________________________________________________________________________________________________________________
sp|Q87JS8|SPEA_VIBPA		No (0.20)		_		_			_
______________________________________________________________________________________________________________________________________________________
sp|Q0V5W8|MOC2A_PHANO		No (0.02)		_		_			_
______________________________________________________________________________________________________________________________________________________
sp|Q815R6|CRCB1_BACCR		No (0.00)		_		_			_
______________________________________________________________________________________________________________________________________________________
sp|B7GYB5|RUVB_ACIB3		No (0.00)		_		_			_
______________________________________________________________________________________________________________________________________________________
sp|B1JGK4|ACKA_YERPY		No (0.06)		_		_			_
______________________________________________________________________________________________________________________________________________________
sp|B8ZR84|BIOF_MYCLB		No (0.03)		_		_			_
______________________________________________________________________________________________________________________________________________________
sp|Q1J4K0|PRMA_STRPF		No (0.01)		_		_			_
______________________________________________________________________________________________________________________________________________________
sp|A4X7V1|ACCDA_SALTO		No (0.10)		_		_			_
______________________________________________________________________________________________________________________________________________________
sp|Q3A6M2|RS11_PELCD		No (0.01)		_		_			_
______________________________________________________________________________________________________________________________________________________
sp|A0L0K6|PGK_SHESA		No (0.02)		_		_			_
______________________________________________________________________________________________________________________________________________________
sp|P0ACF6|DBHB_ECO57		No (0.00)		_		_			_
______________________________________________________________________________________________________________________________________________________
sp|P0DMV0|CT457_HUMAN		No (0.24)		_		_			_
______________________________________________________________________________________________________________________________________________________
sp|Q7A7U6|SCDA_STAAN		No (0.04)		_		_			_
______________________________________________________________________________________________________________________________________________________
sp|P0C9D0|NIFSL_ASFWA		Yes (0.52)		_		0.21			0.42
______________________________________________________________________________________________________________________________________________________
sp|Q8VE28|NKD2_MOUSE		Yes (0.94)		Memory		0.83			0.97
______________________________________________________________________________________________________________________________________________________
sp|P64362|HIS6_STAAN		No (0.06)		_		_			_
______________________________________________________________________________________________________________________________________________________
sp|Q3KKK3|SYFA_CHLTA		No (0.05)		_		_			_
______________________________________________________________________________________________________________________________________________________
sp|P65020|Y2605_MYCBO		Yes (0.78)		Learning		0.67			0.28
______________________________________________________________________________________________________________________________________________________
sp|C1D5I3|GMHA_LARHH		No (0.00)		_		_			_
______________________________________________________________________________________________________________________________________________________
sp|Q6HP54|DRDI_BACHK		No (0.03)		_		_			_
______________________________________________________________________________________________________________________________________________________
sp|P9WJJ7|NADC_MYCTU		No (0.01)		_		_			_
______________________________________________________________________________________________________________________________________________________
sp|A6R641|NACA_AJECN		No (0.01)		_		_			_
______________________________________________________________________________________________________________________________________________________
sp|Q7ZYJ9|AASDB_XENLA		No (0.14)		_		_			_
______________________________________________________________________________________________________________________________________________________
sp|P57598|TUSD_BUCAI		No (0.09)		_		_			_
______________________________________________________________________________________________________________________________________________________
sp|A8M508|KAD_SALAI		No (0.02)		_		_			_
______________________________________________________________________________________________________________________________________________________
sp|P31196|RBL_NEMMU		No (0.02)		_		_			_
______________________________________________________________________________________________________________________________________________________
sp|A2C4A0|PLSY_PROM1		No (0.01)		_		_			_
______________________________________________________________________________________________________________________________________________________
sp|Q6ABW9|RS18_LEIXX		No (0.00)		_		_			_
______________________________________________________________________________________________________________________________________________________
sp|Q39XZ5|RL24_GEOMG		No (0.00)		_		_			_
______________________________________________________________________________________________________________________________________________________
sp|Q9GZU8|PIP30_HUMAN		Yes (0.97)		Learning		0.92			0.86
______________________________________________________________________________________________________________________________________________________
sp|Q6LNA1|LNT_PHOPR		No (0.12)		_		_			_
______________________________________________________________________________________________________________________________________________________
sp|B2GIM1|Y1367_KOCRD		No (0.00)		_		_			_
______________________________________________________________________________________________________________________________________________________
sp|Q1QRN0|CRCB1_NITHX		No (0.00)		_		_			_
______________________________________________________________________________________________________________________________________________________
sp|P29932|COBQ_SINSX		No (0.02)		_		_			_
______________________________________________________________________________________________________________________________________________________
sp|Q31BY4|RBL_PROM9		No (0.28)		_		_			_
______________________________________________________________________________________________________________________________________________________
sp|Q7CKV6|UGPA_YERPE		No (0.11)		_		_			_
______________________________________________________________________________________________________________________________________________________
sp|A1JMA4|HCP_YERE8		No (0.20)		_		_			_
______________________________________________________________________________________________________________________________________________________
sp|Q65GJ0|LEUC_BACLD		No (0.08)		_		_			_
______________________________________________________________________________________________________________________________________________________
sp|P14967|AV2_CLVN		No (0.00)		_		_			_
______________________________________________________________________________________________________________________________________________________
sp|Q9HH84|DPOL_THEG8		No (0.05)		_		_			_
______________________________________________________________________________________________________________________________________________________
sp|B1I8A9|RECX_STRPI		No (0.02)		_		_			_
______________________________________________________________________________________________________________________________________________________
sp|B3EUF4|RS7_AMOA5		No (0.01)		_		_			_
______________________________________________________________________________________________________________________________________________________
sp|Q6G4R2|LLDD_BARHE		No (0.01)		_		_			_
______________________________________________________________________________________________________________________________________________________
sp|Q7U851|HIS4_SYNPX		No (0.00)		_		_			_
______________________________________________________________________________________________________________________________________________________
sp|Q2NEL1|EF1A_METST		No (0.04)		_		_			_
______________________________________________________________________________________________________________________________________________________
sp|Q5ASE3|XPOT_EMENI		No (0.41)		_		_			_
______________________________________________________________________________________________________________________________________________________
sp|Q3Z2P6|CMOA_SHISS		No (0.02)		_		_			_
______________________________________________________________________________________________________________________________________________________
sp|A0KTR5|DPO4_SHESA		No (0.13)		_		_			_
______________________________________________________________________________________________________________________________________________________
sp|Q8CTR9|AZO1_STAES		No (0.01)		_		_			_
______________________________________________________________________________________________________________________________________________________
sp|Q57CT3|RL17_BRUAB		No (0.00)		_		_			_
______________________________________________________________________________________________________________________________________________________
sp|Q9XIA2|FB49_ARATH		No (0.20)		_		_			_
______________________________________________________________________________________________________________________________________________________
sp|Q253M6|GLGB_CHLFF		No (0.13)		_		_			_
______________________________________________________________________________________________________________________________________________________
sp|B7LNG0|CRL_ESCF3		No (0.02)		_		_			_
______________________________________________________________________________________________________________________________________________________
sp|P0CE12|SSPH2_SALTY		Yes (0.55)		Learning		0.8			0.38
______________________________________________________________________________________________________________________________________________________
sp|P36266|NUSG_STRCO		No (0.06)		_		_			_
______________________________________________________________________________________________________________________________________________________
sp|C1A8T7|SURE_GEMAT		No (0.01)		_		_			_
______________________________________________________________________________________________________________________________________________________
sp|P0ABA5|ATPD_ECO57		No (0.01)		_		_			_
______________________________________________________________________________________________________________________________________________________
sp|A1KB26|RL4_AZOSB		No (0.07)		_		_			_
______________________________________________________________________________________________________________________________________________________
sp|A0K5P5|RS16_BURCH		No (0.00)		_		_			_
______________________________________________________________________________________________________________________________________________________
sp|P18757|CGL_RAT		No (0.44)		_		_			_
______________________________________________________________________________________________________________________________________________________
sp|A6QM04|ZWILC_BOVIN		Yes (0.96)		Learning		0.79			0.64
______________________________________________________________________________________________________________________________________________________
sp|Q8KHE4|REBG_LENAE		No (0.00)		_		_			_
______________________________________________________________________________________________________________________________________________________
sp|Q83N20|RBFA_TROWT		No (0.07)		_		_			_
______________________________________________________________________________________________________________________________________________________
sp|B8GIB2|GUAAB_METPE		No (0.00)		_		_			_
______________________________________________________________________________________________________________________________________________________
sp|O29499|Y759_ARCFU		No (0.04)		_		_			_
______________________________________________________________________________________________________________________________________________________
sp|P55260|ANXA4_RAT		No (0.24)		_		_			_
______________________________________________________________________________________________________________________________________________________
sp|Q8GX05|SCAB3_ARATH		Yes (0.66)		Memory		0.29			0.61
______________________________________________________________________________________________________________________________________________________
sp|B0BBJ1|Y458_CHLTB		No (0.10)		_		_			_
______________________________________________________________________________________________________________________________________________________
sp|Q8K904|RSMJ_BUCAP		No (0.04)		_		_			_
______________________________________________________________________________________________________________________________________________________
sp|B5XPH8|SBMC_KLEP3		No (0.00)		_		_			_
______________________________________________________________________________________________________________________________________________________
sp|Q8EHL7|RIMP_SHEON		No (0.00)		_		_			_
______________________________________________________________________________________________________________________________________________________
sp|Q0T6F4|RLMF_SHIF8		No (0.29)		_		_			_
______________________________________________________________________________________________________________________________________________________
sp|Q5L521|MURD_CHLAB		No (0.45)		_		_			_
______________________________________________________________________________________________________________________________________________________
sp|P25991|SUF_DROME		No (0.25)		_		_			_
______________________________________________________________________________________________________________________________________________________
sp|A5ISP0|GLCT_STAA9		No (0.02)		_		_			_
______________________________________________________________________________________________________________________________________________________
sp|B6J9H9|PANC_COXB1		No (0.03)		_		_			_
______________________________________________________________________________________________________________________________________________________
sp|Q03EC1|RL22_PEDPA		No (0.03)		_		_			_
______________________________________________________________________________________________________________________________________________________
sp|Q8FD15|SMG_ECOL6		No (0.01)		_		_			_
______________________________________________________________________________________________________________________________________________________
sp|C6DBG5|EX7L_PECCP		Yes (0.79)		Memory		0.52			0.9
______________________________________________________________________________________________________________________________________________________
sp|Q1CR72|F16PA_HELPH		No (0.02)		_		_			_
______________________________________________________________________________________________________________________________________________________
sp|F1C7I4|MDHC_TAESO		No (0.10)		_		_			_
______________________________________________________________________________________________________________________________________________________
sp|A5VQR8|LEXA_BRUO2		No (0.00)		_		_			_
______________________________________________________________________________________________________________________________________________________
sp|Q7WFT1|SECA_BORBR		No (0.19)		_		_			_
______________________________________________________________________________________________________________________________________________________
sp|Q5FAF2|ISPH_NEIG1		No (0.03)		_		_			_
______________________________________________________________________________________________________________________________________________________
sp|A2BT13|ATPE_PROMS		No (0.01)		_		_			_
______________________________________________________________________________________________________________________________________________________
sp|S0DRY0|FUB10_GIBF5		Yes (0.87)		Learning		0.9			0.86
______________________________________________________________________________________________________________________________________________________
sp|Q08379|GOGA2_HUMAN		Yes (1.00)		Learning		0.98			0.97
______________________________________________________________________________________________________________________________________________________
sp|Q9HSL6|MUTS2_HALSA		No (0.02)		_		_			_
______________________________________________________________________________________________________________________________________________________
sp|Q9HJ28|PNCB_THEAC		No (0.09)		_		_			_
______________________________________________________________________________________________________________________________________________________
sp|F8WKW8|UGT9_GARJA		No (0.10)		_		_			_
______________________________________________________________________________________________________________________________________________________
sp|Q5X9Y2|LACB2_STRP6		No (0.01)		_		_			_
______________________________________________________________________________________________________________________________________________________
sp|B3R4W1|CLPP_CUPTR		No (0.02)		_		_			_
______________________________________________________________________________________________________________________________________________________
sp|B1IUR0|RPOB_ECOLC		No (0.09)		_		_			_
______________________________________________________________________________________________________________________________________________________
sp|Q3J3L4|ALR_RHOS4		No (0.03)		_		_			_
______________________________________________________________________________________________________________________________________________________
sp|Q3UQS2|LSME1_MOUSE		No (0.06)		_		_			_
______________________________________________________________________________________________________________________________________________________
sp|A5CXC5|TATA_VESOH		No (0.00)		_		_			_
______________________________________________________________________________________________________________________________________________________
sp|P59877|TRUB_BLOFL		No (0.16)		_		_			_
______________________________________________________________________________________________________________________________________________________
sp|Q6N4U8|RL6_RHOPA		No (0.01)		_		_			_
______________________________________________________________________________________________________________________________________________________
sp|O95466|FMNL1_HUMAN		Yes (1.00)		Learning		0.98			0.96
______________________________________________________________________________________________________________________________________________________
sp|B7NNW6|NUOB_ECO7I		No (0.06)		_		_			_
______________________________________________________________________________________________________________________________________________________
sp|Q2LT92|XERC_SYNAS		No (0.15)		_		_			_
______________________________________________________________________________________________________________________________________________________
sp|O30646|PAGO_SALTY		No (0.11)		_		_			_
______________________________________________________________________________________________________________________________________________________
sp|Q9CZB9|TM128_MOUSE		No (0.03)		_		_			_
______________________________________________________________________________________________________________________________________________________
sp|Q9DBA8|HUTI_MOUSE		No (0.15)		_		_			_
______________________________________________________________________________________________________________________________________________________
sp|P02163|MYG_ROUAE		No (0.01)		_		_			_
______________________________________________________________________________________________________________________________________________________
sp|Q6G3Z2|CLPX_BARHE		No (0.06)		_		_			_
______________________________________________________________________________________________________________________________________________________
sp|B5XQ03|RUVC_KLEP3		No (0.00)		_		_			_
______________________________________________________________________________________________________________________________________________________
sp|Q9UT52|MOD21_SCHPO		Yes (0.78)		Memory		0.61			0.75
______________________________________________________________________________________________________________________________________________________
sp|P52373|GM_MUHVK		Yes (0.55)		Memory		0.44			0.74
______________________________________________________________________________________________________________________________________________________
sp|Q06208|RIF2_YEAST		Yes (0.60)		Learning		0.58			0.23
______________________________________________________________________________________________________________________________________________________
sp|Q0JJV0|PIN8_ORYSJ		No (0.06)		_		_			_
______________________________________________________________________________________________________________________________________________________
sp|Q9JHZ9|S38A3_RAT		Yes (0.75)		Memory		0.61			0.69
______________________________________________________________________________________________________________________________________________________
sp|Q75AG5|CWC26_ASHGO		No (0.32)		_		_			_
______________________________________________________________________________________________________________________________________________________
sp|Q475F5|EX7L_CUPPJ		No (0.06)		_		_			_
______________________________________________________________________________________________________________________________________________________
sp|Q1R153|GCH4_CHRSD		No (0.01)		_		_			_
______________________________________________________________________________________________________________________________________________________
sp|Q9FE29|CSPLM_ARATH		No (0.25)		_		_			_
______________________________________________________________________________________________________________________________________________________
sp|Q3ZBK7|GLE1_BOVIN		Yes (0.96)		Memory		0.91			0.97
______________________________________________________________________________________________________________________________________________________
sp|O26119|RNP1_METTH		No (0.00)		_		_			_
______________________________________________________________________________________________________________________________________________________
sp|Q68XV9|AAPAT_RICTY		No (0.27)		_		_			_
______________________________________________________________________________________________________________________________________________________
sp|B2RQC6|PYR1_MOUSE		Yes (0.88)		Learning		0.87			0.82
______________________________________________________________________________________________________________________________________________________
sp|Q146F2|LIPB_PARXL		No (0.04)		_		_			_
______________________________________________________________________________________________________________________________________________________
sp|B4RCL8|NUOK_PHEZH		No (0.00)		_		_			_
______________________________________________________________________________________________________________________________________________________
sp|Q73NS2|RSMA_TREDE		No (0.14)		_		_			_
______________________________________________________________________________________________________________________________________________________
sp|C3MA33|RL13_SINFN		No (0.00)		_		_			_
______________________________________________________________________________________________________________________________________________________
sp|Q3SIR4|LPXK_THIDA		No (0.01)		_		_			_
______________________________________________________________________________________________________________________________________________________
sp|P96682|YDFE_BACSU		No (0.05)		_		_			_
______________________________________________________________________________________________________________________________________________________
sp|A5IMB2|RL17_THEP1		No (0.00)		_		_			_
______________________________________________________________________________________________________________________________________________________
sp|A1K601|LEPA_AZOSB		No (0.18)		_		_			_
______________________________________________________________________________________________________________________________________________________
sp|P93348|TBP_TOBAC		No (0.16)		_		_			_
______________________________________________________________________________________________________________________________________________________
sp|A6LSI6|DER_CLOB8		No (0.02)		_		_			_
______________________________________________________________________________________________________________________________________________________
sp|Q8ZMD3|QUEF_SALTY		No (0.19)		_		_			_
______________________________________________________________________________________________________________________________________________________
sp|P57363|YCIB_BUCAI		No (0.01)		_		_			_
______________________________________________________________________________________________________________________________________________________
sp|P0A802|RPOZ_ECO57		No (0.00)		_		_			_
______________________________________________________________________________________________________________________________________________________
sp|P41516|TOP2A_RAT		Yes (0.88)		Memory		0.88			0.92
______________________________________________________________________________________________________________________________________________________
sp|Q06385|VPS74_YEAST		No (0.03)		_		_			_
______________________________________________________________________________________________________________________________________________________
sp|B2VF17|RPIA_ERWT9		No (0.00)		_		_			_
______________________________________________________________________________________________________________________________________________________
sp|P9WM64|Y100_MYCTO		No (0.00)		_		_			_
______________________________________________________________________________________________________________________________________________________
sp|B2V4H0|RBFA_CLOBA		No (0.01)		_		_			_
______________________________________________________________________________________________________________________________________________________
sp|Q9N408|TIM8_CAEEL		No (0.00)		_		_			_
______________________________________________________________________________________________________________________________________________________
sp|A8APU7|URED_CITK8		No (0.04)		_		_			_
______________________________________________________________________________________________________________________________________________________
sp|Q9X6V9|LIPB_PSEAE		No (0.00)		_		_			_
______________________________________________________________________________________________________________________________________________________
sp|Q83N58|NHAA_TROW8		No (0.02)		_		_			_
______________________________________________________________________________________________________________________________________________________
sp|P51734|TAIL1_BPHC1		No (0.04)		_		_			_
______________________________________________________________________________________________________________________________________________________
sp|P0DTA7|PAP1_FOWPN		No (0.11)		_		_			_
______________________________________________________________________________________________________________________________________________________
sp|P0DTA8|PAP1_FOWPV		No (0.11)		_		_			_
______________________________________________________________________________________________________________________________________________________
sp|Q03I89|MNMG_STRTD		No (0.13)		_		_			_
______________________________________________________________________________________________________________________________________________________
sp|Q0T6N5|CRCB_SHIF8		No (0.00)		_		_			_
______________________________________________________________________________________________________________________________________________________
sp|Q9HU83|HUTU_PSEAE		No (0.06)		_		_			_
______________________________________________________________________________________________________________________________________________________
sp|B7VMX2|FMT_VIBTL		No (0.11)		_		_			_
______________________________________________________________________________________________________________________________________________________
sp|P03493|BM2_INBLE		No (0.00)		_		_			_
______________________________________________________________________________________________________________________________________________________
sp|Q2HFD4|MSH3_CHAGB		Yes (0.64)		Learning		0.63			0.47
______________________________________________________________________________________________________________________________________________________
sp|Q1CIY9|RNFC_YERPN		No (0.45)		_		_			_
______________________________________________________________________________________________________________________________________________________
sp|B2VCW0|PRIB_ERWT9		No (0.00)		_		_			_
______________________________________________________________________________________________________________________________________________________
sp|Q80VW7|AKNA_MOUSE		Yes (0.99)		Learning		1			0.99
______________________________________________________________________________________________________________________________________________________
sp|Q830K2|Y2780_ENTFA		No (0.00)		_		_			_
______________________________________________________________________________________________________________________________________________________
sp|Q9S7H8|ICS1_ARATH		No (0.47)		_		_			_
______________________________________________________________________________________________________________________________________________________
sp|Q3M9Q2|RNPH_TRIV2		No (0.19)		_		_			_
______________________________________________________________________________________________________________________________________________________
sp|Q6AF87|PYRC_LEIXX		No (0.01)		_		_			_
______________________________________________________________________________________________________________________________________________________
sp|Q99L00|HAUS8_MOUSE		Yes (0.64)		Learning		0.59			0.49
______________________________________________________________________________________________________________________________________________________
sp|Q7VU94|SYQ_BORPE		No (0.10)		_		_			_
______________________________________________________________________________________________________________________________________________________
sp|O88005|COAX_BORBR		No (0.00)		_		_			_
______________________________________________________________________________________________________________________________________________________
sp|Q3A9S7|RL24_CARHZ		No (0.01)		_		_			_
______________________________________________________________________________________________________________________________________________________
sp|B1KP56|HUTU_SHEWM		No (0.02)		_		_			_
______________________________________________________________________________________________________________________________________________________
sp|Q2G5Y4|NUOB_NOVAD		No (0.14)		_		_			_
______________________________________________________________________________________________________________________________________________________
sp|O34790|PCRB_BACSU		No (0.01)		_		_			_
______________________________________________________________________________________________________________________________________________________
sp|B0W010|RRF2M_CULQU		No (0.39)		_		_			_
______________________________________________________________________________________________________________________________________________________
sp|Q4R5C7|SRP14_MACFA		No (0.10)		_		_			_
______________________________________________________________________________________________________________________________________________________
sp|P80270|HBA_CHEKU		No (0.02)		_		_			_
______________________________________________________________________________________________________________________________________________________
sp|Q10891|Y095_MYCTU		No (0.01)		_		_			_
______________________________________________________________________________________________________________________________________________________
sp|Q6DCU6|SGMR1_XENLA		No (0.01)		_		_			_
______________________________________________________________________________________________________________________________________________________
sp|Q31RS8|NTPP_SYNE7		No (0.03)		_		_			_
______________________________________________________________________________________________________________________________________________________
sp|A1R039|TIG_BORT9		No (0.03)		_		_			_
______________________________________________________________________________________________________________________________________________________
sp|Q71UG9|HSP1_SMIAI		No (0.00)		_		_			_
______________________________________________________________________________________________________________________________________________________
sp|A5IMM9|RS15_THEP1		No (0.00)		_		_			_
______________________________________________________________________________________________________________________________________________________
sp|A9I714|HGD_BORPD		No (0.06)		_		_			_
______________________________________________________________________________________________________________________________________________________
sp|B6JHM9|RLME_OLICO		No (0.01)		_		_			_
______________________________________________________________________________________________________________________________________________________
sp|P18896|IGRA_PSES2		Yes (0.93)		Learning		0.87			0.83
______________________________________________________________________________________________________________________________________________________
sp|Q6NB80|Y948_RHOPA		No (0.03)		_		_			_
______________________________________________________________________________________________________________________________________________________
sp|Q0ANP4|RPOC_MARMM		No (0.06)		_		_			_
______________________________________________________________________________________________________________________________________________________
sp|Q9VTP4|R10AB_DROME		No (0.32)		_		_			_
______________________________________________________________________________________________________________________________________________________
sp|B8JF05|RUVB_ANAD2		No (0.01)		_		_			_
______________________________________________________________________________________________________________________________________________________
sp|Q7U4I5|RL18_SYNPX		No (0.01)		_		_			_
______________________________________________________________________________________________________________________________________________________
sp|Q3SKG2|OBG_THIDA		No (0.11)		_		_			_
______________________________________________________________________________________________________________________________________________________
sp|P0DP65|YAFV_STAA4		No (0.16)		_		_			_
______________________________________________________________________________________________________________________________________________________
sp|A6S694|3DHQ_BOTFB		No (0.00)		_		_			_
______________________________________________________________________________________________________________________________________________________
sp|P0DJX8|ALT2B_ENMGO		No (0.11)		_		_			_
______________________________________________________________________________________________________________________________________________________
sp|B7UHP4|TYSY_ECO27		No (0.17)		_		_			_
______________________________________________________________________________________________________________________________________________________
sp|P0A6Y3|IHFB_ECO57		No (0.00)		_		_			_
______________________________________________________________________________________________________________________________________________________
sp|Q32N66|PARI_XENLA		Yes (0.90)		Memory		0.65			0.71
______________________________________________________________________________________________________________________________________________________
sp|Q5SNQ7|SRAC1_DANRE		Yes (0.67)		Learning		0.64			0.58
______________________________________________________________________________________________________________________________________________________
sp|A9VKN0|LUTA2_BACMK		No (0.20)		_		_			_
______________________________________________________________________________________________________________________________________________________
sp|Q11HU2|TRPD_CHESB		No (0.03)		_		_			_
______________________________________________________________________________________________________________________________________________________
sp|Q73N18|ISPE_TREDE		No (0.07)		_		_			_
______________________________________________________________________________________________________________________________________________________
sp|Q8D368|MURI_WIGBR		No (0.00)		_		_			_
______________________________________________________________________________________________________________________________________________________
sp|C0JB62|B2I4_SICPE		No (0.04)		_		_			_
______________________________________________________________________________________________________________________________________________________
sp|A6Q7U5|ACPS_SULNB		No (0.00)		_		_			_
______________________________________________________________________________________________________________________________________________________
sp|Q0SU39|KUP_CLOPS		Yes (0.60)		_		0.48			0.4
______________________________________________________________________________________________________________________________________________________
sp|A8IQM5|FPG_AZOC5		No (0.04)		_		_			_
______________________________________________________________________________________________________________________________________________________
sp|A1ADB3|MENC_ECOK1		No (0.02)		_		_			_
______________________________________________________________________________________________________________________________________________________
sp|Q1CII0|ARNE_YERPN		No (0.01)		_		_			_
______________________________________________________________________________________________________________________________________________________
sp|A4IRM4|SYFA_GEOTN		No (0.02)		_		_			_
______________________________________________________________________________________________________________________________________________________
sp|Q31F68|CHED_HYDCU		No (0.01)		_		_			_
______________________________________________________________________________________________________________________________________________________
sp|A9AZE8|URE3_HERA2		No (0.00)		_		_			_
______________________________________________________________________________________________________________________________________________________
sp|A5CRU0|Y1747_CLAM3		No (0.01)		_		_			_
______________________________________________________________________________________________________________________________________________________
sp|B8HFD9|GLMU_PSECP		No (0.01)		_		_			_
______________________________________________________________________________________________________________________________________________________
sp|Q1C1F7|Y3753_YERPA		No (0.00)		_		_			_
______________________________________________________________________________________________________________________________________________________
sp|A1JNT4|QUEA_YERE8		No (0.06)		_		_			_
______________________________________________________________________________________________________________________________________________________
sp|Q2NVZ5|KHSE_SODGM		No (0.16)		_		_			_
______________________________________________________________________________________________________________________________________________________
sp|Q5SV85|SYNRG_MOUSE		Yes (1.00)		Learning		0.99			0.96
______________________________________________________________________________________________________________________________________________________
sp|Q5FWY3|COA7B_XENLA		No (0.04)		_		_			_
______________________________________________________________________________________________________________________________________________________
sp|Q3J1A6|RCEM_RHOS4		No (0.01)		_		_			_
______________________________________________________________________________________________________________________________________________________
sp|Q32B54|RS11_SHIDS		No (0.00)		_		_			_
______________________________________________________________________________________________________________________________________________________
sp|Q9Y9Z0|THI4_AERPE		No (0.00)		_		_			_
______________________________________________________________________________________________________________________________________________________
sp|Q75JD5|PCKA_DICDI		No (0.17)		_		_			_
______________________________________________________________________________________________________________________________________________________
sp|A4YKA9|YCIB_BRASO		No (0.01)		_		_			_
______________________________________________________________________________________________________________________________________________________
sp|Q71VW1|RSMG_LISMF		No (0.04)		_		_			_
______________________________________________________________________________________________________________________________________________________
sp|Q48PA6|ILVD_PSE14		No (0.09)		_		_			_
______________________________________________________________________________________________________________________________________________________
sp|P39501|Y13H_BPT4		No (0.00)		_		_			_
______________________________________________________________________________________________________________________________________________________
sp|B9E8Q0|EFTU_MACCJ		No (0.01)		_		_			_
______________________________________________________________________________________________________________________________________________________
sp|A0A0U1LQF6|CCTO_TALIS		No (0.43)		_		_			_
______________________________________________________________________________________________________________________________________________________
sp|Q7S724|CPD1_NEUCR		No (0.04)		_		_			_
______________________________________________________________________________________________________________________________________________________
sp|Q10958|YT31_CAEEL		No (0.42)		_		_			_
______________________________________________________________________________________________________________________________________________________
sp|B5Z842|GUAA_HELPG		No (0.14)		_		_			_
______________________________________________________________________________________________________________________________________________________
sp|B5R792|RLMF_SALG2		No (0.48)		_		_			_
______________________________________________________________________________________________________________________________________________________
sp|Q7V6C2|PYRH_PROMM		No (0.05)		_		_			_
______________________________________________________________________________________________________________________________________________________
sp|Q2S295|HIS6_SALRD		No (0.01)		_		_			_
______________________________________________________________________________________________________________________________________________________
sp|B5F952|TRHO_SALA4		No (0.34)		_		_			_
______________________________________________________________________________________________________________________________________________________
sp|Q8U0T6|Y1496_PYRFU		No (0.04)		_		_			_
______________________________________________________________________________________________________________________________________________________
sp|Q8EDW4|CLPS_SHEON		No (0.01)		_		_			_
______________________________________________________________________________________________________________________________________________________
sp|Q925U4|EDEM1_MOUSE		Yes (0.75)		Learning		0.86			0.56
______________________________________________________________________________________________________________________________________________________
sp|A8F990|RL22_BACP2		No (0.00)		_		_			_
______________________________________________________________________________________________________________________________________________________
sp|Q13E40|HIS6_RHOPS		No (0.00)		_		_			_
______________________________________________________________________________________________________________________________________________________
sp|O28100|Y2183_ARCFU		No (0.05)		_		_			_
______________________________________________________________________________________________________________________________________________________
sp|A9A0F0|KATG_DESOH		No (0.19)		_		_			_
______________________________________________________________________________________________________________________________________________________
sp|Q7MP87|APAG_VIBVY		No (0.00)		_		_			_
______________________________________________________________________________________________________________________________________________________
sp|Q0PXY6|RL18_DIACI		No (0.08)		_		_			_
______________________________________________________________________________________________________________________________________________________
sp|P0A8S3|ARGP_ECO57		No (0.03)		_		_			_
______________________________________________________________________________________________________________________________________________________
sp|A4Y4L4|RIMM_SHEPC		No (0.01)		_		_			_
______________________________________________________________________________________________________________________________________________________
sp|Q8CB93|GAPT_MOUSE		Yes (0.73)		Learning		0.71			0.7
______________________________________________________________________________________________________________________________________________________
sp|Q8CXS8|TRMD_LEPIN		No (0.05)		_		_			_
______________________________________________________________________________________________________________________________________________________
sp|Q5UPH6|YL094_MIMIV		No (0.01)		_		_			_
______________________________________________________________________________________________________________________________________________________
sp|Q8PC53|RS7_XANCP		No (0.00)		_		_			_
______________________________________________________________________________________________________________________________________________________
sp|A0LH27|GRPE_SYNFM		No (0.12)		_		_			_
______________________________________________________________________________________________________________________________________________________
sp|Q8BSE0|RMD2_MOUSE		Yes (0.88)		Learning		0.91			0.69
______________________________________________________________________________________________________________________________________________________
sp|P67360|Y980_STAAW		No (0.00)		_		_			_
______________________________________________________________________________________________________________________________________________________
sp|Q975H1|BRIX_SULTO		No (0.00)		_		_			_
______________________________________________________________________________________________________________________________________________________
sp|Q9KVR6|RSMJ_VIBCH		No (0.07)		_		_			_
______________________________________________________________________________________________________________________________________________________
sp|Q214H6|NRDR_RHOPB		No (0.06)		_		_			_
______________________________________________________________________________________________________________________________________________________
sp|Q39K90|HIS81_BURL3		No (0.01)		_		_			_
______________________________________________________________________________________________________________________________________________________
sp|A6SXJ3|LEXA_JANMA		No (0.00)		_		_			_
______________________________________________________________________________________________________________________________________________________
sp|P49567|RK35_TRICV		No (0.00)		_		_			_
______________________________________________________________________________________________________________________________________________________
sp|Q6MTF5|TIG_MYCMS		No (0.04)		_		_			_
______________________________________________________________________________________________________________________________________________________
sp|C7GW31|LCL3_YEAS2		No (0.08)		_		_			_
______________________________________________________________________________________________________________________________________________________
sp|A6TJM4|SP5G_ALKMQ		No (0.00)		_		_			_
______________________________________________________________________________________________________________________________________________________
sp|Q9CJ92|DTD_LACLA		No (0.00)		_		_			_
______________________________________________________________________________________________________________________________________________________
sp|Q2IPF0|DEOB_ANADE		No (0.04)		_		_			_
______________________________________________________________________________________________________________________________________________________
sp|B6U151|GATA_MAIZE		No (0.38)		_		_			_
______________________________________________________________________________________________________________________________________________________
sp|Q97C23|RNP4_THEVO		No (0.01)		_		_			_
______________________________________________________________________________________________________________________________________________________
sp|Q636I0|Y3605_BACCZ		No (0.00)		_		_			_
______________________________________________________________________________________________________________________________________________________
sp|A8Z4D3|NADD_STAAT		No (0.03)		_		_			_
______________________________________________________________________________________________________________________________________________________
sp|Q31YS6|MUKB_SHIBS		Yes (0.84)		Learning		0.59			0.47
______________________________________________________________________________________________________________________________________________________
sp|P49753|ACOT2_HUMAN		Yes (0.60)		_		0.22			0.41
______________________________________________________________________________________________________________________________________________________
sp|P38769|NEL1_YEAST		Yes (0.93)		Learning		0.84			0.82
______________________________________________________________________________________________________________________________________________________
sp|Q182S2|FMT_CLOD6		No (0.01)		_		_			_
______________________________________________________________________________________________________________________________________________________
sp|Q8NEM2|SHCBP_HUMAN		Yes (0.84)		Learning		0.75			0.66
______________________________________________________________________________________________________________________________________________________
sp|Q8ZJ89|RS11_YERPE		No (0.00)		_		_			_
______________________________________________________________________________________________________________________________________________________
sp|B2SYL0|RL13_PARPJ		No (0.00)		_		_			_
______________________________________________________________________________________________________________________________________________________
sp|Q7VGP1|RSMH_HELHP		No (0.11)		_		_			_
______________________________________________________________________________________________________________________________________________________
sp|B1LC63|METE_THESQ		No (0.12)		_		_			_
______________________________________________________________________________________________________________________________________________________
sp|Q5K2C4|TPS1_APHAV		Yes (0.61)		Memory		0.79			0.8
______________________________________________________________________________________________________________________________________________________
sp|B7M6Z3|METJ_ECO8A		No (0.01)		_		_			_
______________________________________________________________________________________________________________________________________________________
sp|Q0BYB0|RS7_HYPNA		No (0.00)		_		_			_
______________________________________________________________________________________________________________________________________________________
sp|P64854|Y1516_MYCBO		No (0.01)		_		_			_
______________________________________________________________________________________________________________________________________________________
sp|B0V8S1|HIS7_ACIBY		No (0.00)		_		_			_
______________________________________________________________________________________________________________________________________________________
sp|B7MI60|ZAPB_ECO45		No (0.00)		_		_			_
______________________________________________________________________________________________________________________________________________________
sp|A7H2D5|UVRC_CAMJD		No (0.10)		_		_			_
______________________________________________________________________________________________________________________________________________________
sp|P86928|INTLP_ALLMI		Yes (0.83)		Learning		0.95			0.72
______________________________________________________________________________________________________________________________________________________
sp|P48829|ZP2_RABIT		Yes (0.95)		Learning		0.96			0.9
______________________________________________________________________________________________________________________________________________________
sp|A1JMD2|LFTR_YERE8		No (0.07)		_		_			_
______________________________________________________________________________________________________________________________________________________
sp|Q9ZT71|STA1_ARATH		No (0.36)		_		_			_
______________________________________________________________________________________________________________________________________________________
sp|P23357|RS10_HALMA		No (0.00)		_		_			_
______________________________________________________________________________________________________________________________________________________
sp|Q9X287|FTHS_THEMA		No (0.03)		_		_			_
______________________________________________________________________________________________________________________________________________________
sp|A3Q4Y5|RIR2H_MYCSJ		No (0.01)		_		_			_
______________________________________________________________________________________________________________________________________________________
sp|Q0BDU3|MUTS_BURCM		No (0.12)		_		_			_
______________________________________________________________________________________________________________________________________________________
sp|Q98PV8|RS6_MYCPU		No (0.07)		_		_			_
______________________________________________________________________________________________________________________________________________________
sp|A5FUH4|PUR9_ACICJ		No (0.01)		_		_			_
______________________________________________________________________________________________________________________________________________________
sp|A1RPD0|XERC_SHESW		No (0.13)		_		_			_
______________________________________________________________________________________________________________________________________________________
sp|B2U048|RECX_SHIB3		No (0.01)		_		_			_
______________________________________________________________________________________________________________________________________________________
sp|A8EZB8|SYE2_RICCK		No (0.17)		_		_			_
______________________________________________________________________________________________________________________________________________________
sp|Q2YYQ2|RS3_STAAB		No (0.00)		_		_			_
______________________________________________________________________________________________________________________________________________________
sp|Q662Q5|NUSB_BORBP		No (0.00)		_		_			_
______________________________________________________________________________________________________________________________________________________
sp|Q4G2Y1|RIP_RAT		Yes (0.96)		Learning		0.9			0.71
______________________________________________________________________________________________________________________________________________________
sp|B6IZ01|RECO_COXB2		No (0.11)		_		_			_
______________________________________________________________________________________________________________________________________________________
sp|Q1G9Z4|BGAL_LACDA		No (0.12)		_		_			_
______________________________________________________________________________________________________________________________________________________
sp|C4K8X0|RSMC_HAMD5		No (0.29)		_		_			_
______________________________________________________________________________________________________________________________________________________
sp|Q29476|ST1A1_CANLF		No (0.16)		_		_			_
______________________________________________________________________________________________________________________________________________________
sp|A6WX66|SECB_OCHA4		No (0.01)		_		_			_
______________________________________________________________________________________________________________________________________________________
sp|C1CIA8|RL24_STRZP		No (0.00)		_		_			_
______________________________________________________________________________________________________________________________________________________
sp|C6C189|RS19_DESAD		No (0.00)		_		_			_
______________________________________________________________________________________________________________________________________________________
sp|Q6Q4H8|CYC_PICPA		No (0.01)		_		_			_
______________________________________________________________________________________________________________________________________________________
sp|P0C208|REX_HTL1L		Yes (0.58)		Learning		0.94			0.91
______________________________________________________________________________________________________________________________________________________
sp|Q0AHF5|PURA_NITEC		No (0.14)		_		_			_
______________________________________________________________________________________________________________________________________________________
sp|Q134S6|EFG_RHOPS		No (0.02)		_		_			_
______________________________________________________________________________________________________________________________________________________
sp|Q6HAF3|MNMG_BACHK		No (0.33)		_		_			_
______________________________________________________________________________________________________________________________________________________
sp|Q6SWB7|UL14_HCMVM		Yes (0.88)		Learning		0.86			0.27
______________________________________________________________________________________________________________________________________________________
sp|Q04MN7|RS10_STRP2		No (0.00)		_		_			_
______________________________________________________________________________________________________________________________________________________
sp|Q24UV7|PSD_DESHY		No (0.28)		_		_			_
______________________________________________________________________________________________________________________________________________________
sp|A7MBG3|CK2N1_BOVIN		No (0.00)		_		_			_
______________________________________________________________________________________________________________________________________________________
sp|Q6MGM6|ATPG_BDEBA		No (0.01)		_		_			_
______________________________________________________________________________________________________________________________________________________
sp|Q86K56|HSL28_DICDI		No (0.00)		_		_			_
______________________________________________________________________________________________________________________________________________________
sp|B8DE32|LEPA_LISMH		No (0.04)		_		_			_
______________________________________________________________________________________________________________________________________________________
sp|B4U965|SECA_HYDS0		No (0.04)		_		_			_
______________________________________________________________________________________________________________________________________________________
sp|A9KL97|RSMA_LACP7		No (0.01)		_		_			_
______________________________________________________________________________________________________________________________________________________
sp|E3Q717|LCPS_COLGM		No (0.50)		_		_			_
______________________________________________________________________________________________________________________________________________________
sp|P48812|G3P_BRUMA		No (0.10)		_		_			_
______________________________________________________________________________________________________________________________________________________
sp|Q18CF6|RS10_CLOD6		No (0.00)		_		_			_
______________________________________________________________________________________________________________________________________________________
sp|Q311X7|GUAA_DESAG		No (0.34)		_		_			_
______________________________________________________________________________________________________________________________________________________
sp|P9WFM4|Y205_MYCTO		No (0.01)		_		_			_
______________________________________________________________________________________________________________________________________________________
sp|Q93AS1|HPPA2_RHILT		No (0.00)		_		_			_
______________________________________________________________________________________________________________________________________________________
sp|P44346|RL5_HAEIN		No (0.00)		_		_			_
______________________________________________________________________________________________________________________________________________________
sp|A4FXE4|KTHY_METM5		No (0.00)		_		_			_
______________________________________________________________________________________________________________________________________________________
sp|A6LJ38|QUEA_THEM4		No (0.07)		_		_			_
______________________________________________________________________________________________________________________________________________________
sp|B7V7A2|MNMG_PSEA8		No (0.03)		_		_			_
______________________________________________________________________________________________________________________________________________________
sp|B5Z364|YNFA_ECO5E		No (0.00)		_		_			_
______________________________________________________________________________________________________________________________________________________
sp|Q8EFF2|NADE_SHEON		No (0.04)		_		_			_
______________________________________________________________________________________________________________________________________________________
sp|Q99N93|RM16_MOUSE		No (0.15)		_		_			_
______________________________________________________________________________________________________________________________________________________
sp|P9WJG2|CARD_MYCTO		No (0.00)		_		_			_
______________________________________________________________________________________________________________________________________________________
sp|Q9HLI6|HUTH_THEAC		No (0.02)		_		_			_
______________________________________________________________________________________________________________________________________________________
sp|Q12516|SRF1_YEAST		Yes (0.84)		Learning		0.82			0.81
______________________________________________________________________________________________________________________________________________________
sp|Q8R8Z6|MURB_CALS4		No (0.01)		_		_			_
______________________________________________________________________________________________________________________________________________________
sp|Q4FVS5|GUAA_PSYA2		No (0.05)		_		_			_
______________________________________________________________________________________________________________________________________________________
sp|A6WSV2|HFQ_SHEB8		No (0.01)		_		_			_
______________________________________________________________________________________________________________________________________________________
sp|P03342|GAG_AVISN		Yes (0.63)		Learning		0.91			0.8
______________________________________________________________________________________________________________________________________________________
sp|A5FB76|PDXH_FLAJ1		No (0.02)		_		_			_
______________________________________________________________________________________________________________________________________________________
sp|Q1GXN1|ATPE_METFK		No (0.00)		_		_			_
______________________________________________________________________________________________________________________________________________________
sp|Q9ZT63|MTP1_ARATH		No (0.13)		_		_			_
______________________________________________________________________________________________________________________________________________________
sp|A5V6A9|DXS_SPHWW		No (0.02)		_		_			_
______________________________________________________________________________________________________________________________________________________
sp|A4Y952|RLMD_SHEPC		No (0.23)		_		_			_
______________________________________________________________________________________________________________________________________________________
sp|C5DJH6|SP110_LACTC		Yes (0.96)		Learning		0.66			0.26
______________________________________________________________________________________________________________________________________________________
sp|P0CN25|DPB2_CRYNB		Yes (0.67)		Learning		0.7			0.58
______________________________________________________________________________________________________________________________________________________
sp|Q06GX2|CLPP_DRIGR		No (0.02)		_		_			_
______________________________________________________________________________________________________________________________________________________
sp|B5YVL1|SYGB_ECO5E		No (0.17)		_		_			_
______________________________________________________________________________________________________________________________________________________
sp|A1KFY5|HEM1_MYCBP		No (0.03)		_		_			_
______________________________________________________________________________________________________________________________________________________
sp|A2BWS5|GATA_PROM5		No (0.49)		_		_			_
______________________________________________________________________________________________________________________________________________________
sp|Q92SK4|IXTPA_RHIME		No (0.01)		_		_			_
______________________________________________________________________________________________________________________________________________________
sp|C3P2S0|YHAM_BACAA		No (0.07)		_		_			_
______________________________________________________________________________________________________________________________________________________
sp|B9WL59|CHO2_CANDC		Yes (0.67)		Learning		0.69			0.57
______________________________________________________________________________________________________________________________________________________
sp|B0S194|LUXS_FINM2		No (0.00)		_		_			_
______________________________________________________________________________________________________________________________________________________
sp|P32788|YBB0_YEAST		Yes (0.65)		Learning		0.85			0.37
______________________________________________________________________________________________________________________________________________________
sp|Q2YM02|RS10_BRUA2		No (0.00)		_		_			_
______________________________________________________________________________________________________________________________________________________
sp|Q8FT46|RPOZ_COREF		No (0.00)		_		_			_
______________________________________________________________________________________________________________________________________________________
sp|Q5FUV3|BPT_GLUOX		No (0.10)		_		_			_
______________________________________________________________________________________________________________________________________________________
sp|B4TWF3|OBG_SALSV		No (0.06)		_		_			_
______________________________________________________________________________________________________________________________________________________
sp|A7GYB4|SYC_CAMC5		No (0.26)		_		_			_
______________________________________________________________________________________________________________________________________________________
sp|Q8FLU6|MSRA_COREF		No (0.03)		_		_			_
______________________________________________________________________________________________________________________________________________________
sp|Q14J34|GLGA_FRAT1		No (0.07)		_		_			_
______________________________________________________________________________________________________________________________________________________
sp|Q96EF9|ZHX1R_HUMAN		Yes (0.52)		Memory		0.54			0.79
______________________________________________________________________________________________________________________________________________________
sp|B2K9Q4|NDK_YERPB		No (0.00)		_		_			_
______________________________________________________________________________________________________________________________________________________
sp|O32106|AMPA_BACSU		No (0.24)		_		_			_
______________________________________________________________________________________________________________________________________________________
sp|B2T419|YCIB_PARPJ		No (0.01)		_		_			_
______________________________________________________________________________________________________________________________________________________
sp|A7GUA0|GLGC_BACCN		No (0.02)		_		_			_
______________________________________________________________________________________________________________________________________________________
sp|A3NUS1|PYRD_BURP0		No (0.01)		_		_			_
______________________________________________________________________________________________________________________________________________________
sp|P21321|YR7G_ECOLX		No (0.01)		_		_			_
______________________________________________________________________________________________________________________________________________________
sp|P55248|SH_RAT		No (0.01)		_		_			_
______________________________________________________________________________________________________________________________________________________
sp|A2C002|DNCH_PROM1		No (0.01)		_		_			_
______________________________________________________________________________________________________________________________________________________
sp|Q931G8|Y2173_STAAM		No (0.00)		_		_			_
______________________________________________________________________________________________________________________________________________________
sp|Q8P3Y6|KTHY_XANCP		No (0.00)		_		_			_
______________________________________________________________________________________________________________________________________________________
sp|C3MQ43|PSA_SULIL		No (0.00)		_		_			_
______________________________________________________________________________________________________________________________________________________
sp|Q8R4D1|SL9A8_MOUSE		Yes (0.66)		Memory		0.55			0.75
______________________________________________________________________________________________________________________________________________________
sp|O47560|CYB_LEPCL		No (0.06)		_		_			_
______________________________________________________________________________________________________________________________________________________
sp|C0M8M3|RL16_STRE4		No (0.00)		_		_			_
______________________________________________________________________________________________________________________________________________________
sp|A6T6D8|KDPB_KLEP7		No (0.03)		_		_			_
______________________________________________________________________________________________________________________________________________________
sp|B5RCG0|YFBU_SALG2		No (0.00)		_		_			_
______________________________________________________________________________________________________________________________________________________
sp|Q9KNZ5|RL24_VIBCH		No (0.00)		_		_			_
______________________________________________________________________________________________________________________________________________________
sp|C6E5Z3|PUR9_GEOSM		No (0.03)		_		_			_
______________________________________________________________________________________________________________________________________________________
sp|P46482|AAEA_ECOLI		No (0.08)		_		_			_
______________________________________________________________________________________________________________________________________________________
sp|Q09413|ELOA1_CAEEL		Yes (0.74)		Learning		0.78			0.34
______________________________________________________________________________________________________________________________________________________
sp|A7HLW9|SYGA_FERNB		No (0.05)		_		_			_
______________________________________________________________________________________________________________________________________________________
sp|Q8YVB5|UPP_NOSS1		No (0.02)		_		_			_
______________________________________________________________________________________________________________________________________________________
sp|Q20EW9|ATPE_OLTVI		No (0.01)		_		_			_
______________________________________________________________________________________________________________________________________________________
sp|Q19493|TBCD_CAEEL		Yes (0.93)		Learning		0.83			0.82
______________________________________________________________________________________________________________________________________________________
sp|Q06156|CND1_YEAST		Yes (0.83)		Learning		0.91			0.76
______________________________________________________________________________________________________________________________________________________
sp|P0A1H5|EFTU_SALTY		No (0.01)		_		_			_
______________________________________________________________________________________________________________________________________________________
sp|B1XC09|PUR9_ECODH		No (0.01)		_		_			_
______________________________________________________________________________________________________________________________________________________
sp|Q13YI7|PHNW1_PARXL		No (0.05)		_		_			_
______________________________________________________________________________________________________________________________________________________
sp|Q0B950|T3HPD_BURCM		No (0.00)		_		_			_
______________________________________________________________________________________________________________________________________________________
sp|A6LEJ3|EFG_PARD8		No (0.23)		_		_			_
______________________________________________________________________________________________________________________________________________________
sp|P04371|COX1_TRYBB		Yes (0.59)		Memory		0.59			0.73
______________________________________________________________________________________________________________________________________________________
sp|Q7CIX9|CHEZ_YERPE		No (0.01)		_		_			_
______________________________________________________________________________________________________________________________________________________
sp|P22047|NCAP_PHV		No (0.24)		_		_			_
______________________________________________________________________________________________________________________________________________________
sp|Q8Z9V6|IBPB_YERPE		No (0.06)		_		_			_
______________________________________________________________________________________________________________________________________________________
sp|B0BCG6|RL4_CHLTB		No (0.03)		_		_			_
______________________________________________________________________________________________________________________________________________________
sp|Q8DD27|EFTU1_VIBVU		No (0.01)		_		_			_
______________________________________________________________________________________________________________________________________________________
sp|C1AIZ8|DNAA_MYCBT		No (0.21)		_		_			_
______________________________________________________________________________________________________________________________________________________
sp|Q8G3Z7|IF1_BIFLO		No (0.00)		_		_			_
______________________________________________________________________________________________________________________________________________________
sp|Q65181|RPB5_ASFB7		No (0.01)		_		_			_
______________________________________________________________________________________________________________________________________________________
sp|B1LB88|RF2_THESQ		No (0.03)		_		_			_
______________________________________________________________________________________________________________________________________________________
sp|P13974|YPRA_ECOLX		No (0.01)		_		_			_
______________________________________________________________________________________________________________________________________________________
sp|Q02NN9|RL35_PSEAB		No (0.00)		_		_			_
______________________________________________________________________________________________________________________________________________________
sp|A4QK56|RR3_ARAHI		No (0.01)		_		_			_
______________________________________________________________________________________________________________________________________________________
sp|A1RW47|DNPH1_THEPD		No (0.00)		_		_			_
______________________________________________________________________________________________________________________________________________________
sp|Q64288|OMP_MOUSE		No (0.08)		_		_			_
______________________________________________________________________________________________________________________________________________________
sp|P0CP99|FKBP4_CRYNB		No (0.42)		_		_			_
______________________________________________________________________________________________________________________________________________________
sp|Q9FVS1|FBK23_ARATH		No (0.36)		_		_			_
______________________________________________________________________________________________________________________________________________________
sp|Q0I1J7|RL19_HAES1		No (0.01)		_		_			_
______________________________________________________________________________________________________________________________________________________
sp|Q6FZI4|SYDND_BARQU		No (0.12)		_		_			_
______________________________________________________________________________________________________________________________________________________
sp|B3QZE1|BCHL_CHLT3		No (0.03)		_		_			_
______________________________________________________________________________________________________________________________________________________
sp|A1S858|EX7L_SHEAM		No (0.23)		_		_			_
______________________________________________________________________________________________________________________________________________________
sp|O78423|RR16_GUITH		No (0.00)		_		_			_
______________________________________________________________________________________________________________________________________________________
sp|Q12072|IOC2_YEAST		Yes (0.96)		Memory		0.93			0.95
______________________________________________________________________________________________________________________________________________________
sp|A9MQF1|ARAA_SALAR		No (0.25)		_		_			_
______________________________________________________________________________________________________________________________________________________
sp|P0AEM6|FLIA_ECOLI		No (0.01)		_		_			_
______________________________________________________________________________________________________________________________________________________
sp|Q3J0B2|DUT_RHOS4		No (0.00)		_		_			_
______________________________________________________________________________________________________________________________________________________
sp|Q03459|TRHBN_TETTH		No (0.00)		_		_			_
______________________________________________________________________________________________________________________________________________________
sp|Q12749|SMC6_YEAST		Yes (0.81)		Learning		0.68			0.48
______________________________________________________________________________________________________________________________________________________
sp|Q54Q72|RDCII_DICDI		Yes (0.75)		Learning		0.89			0.3
______________________________________________________________________________________________________________________________________________________
sp|A1KUN6|AROA_NEIMF		No (0.02)		_		_			_
______________________________________________________________________________________________________________________________________________________
sp|B2G6U4|RRF_LACRJ		No (0.01)		_		_			_
______________________________________________________________________________________________________________________________________________________
sp|A9GV45|MNTP_SORC5		No (0.00)		_		_			_
______________________________________________________________________________________________________________________________________________________
sp|Q1GWJ9|RECR_SPHAL		No (0.00)		_		_			_
______________________________________________________________________________________________________________________________________________________
sp|Q2IKW1|THIG_ANADE		No (0.00)		_		_			_
______________________________________________________________________________________________________________________________________________________
sp|Q0TFT6|SFGH2_ECOL5		No (0.11)		_		_			_
______________________________________________________________________________________________________________________________________________________
sp|A8Z6M6|QUEA_CAMC1		No (0.23)		_		_			_
______________________________________________________________________________________________________________________________________________________
sp|A1TLI0|GRPE_ACIAC		No (0.03)		_		_			_
______________________________________________________________________________________________________________________________________________________
sp|B8ZXI1|QTRT2_MOUSE		Yes (0.85)		Learning		0.88			0.71
______________________________________________________________________________________________________________________________________________________
sp|Q39Q42|RECR_GEOMG		No (0.09)		_		_			_
______________________________________________________________________________________________________________________________________________________
sp|Q50286|Y202_MYCPN		Yes (0.77)		Learning		0.77			0.71
______________________________________________________________________________________________________________________________________________________
sp|Q2G5Z3|NUOH_NOVAD		No (0.05)		_		_			_
______________________________________________________________________________________________________________________________________________________
sp|P18548|CEFE_STRCL		Yes (0.61)		Learning		0.81			0.29
______________________________________________________________________________________________________________________________________________________
sp|Q6NHQ2|GATC_CORDI		No (0.00)		_		_			_
______________________________________________________________________________________________________________________________________________________
sp|C0ZA70|RNPA_BREBN		No (0.01)		_		_			_
______________________________________________________________________________________________________________________________________________________
sp|Q914I9|Y043_SIFVH		No (0.00)		_		_			_
______________________________________________________________________________________________________________________________________________________
sp|C4LIV4|YQGF_CORK4		No (0.00)		_		_			_
______________________________________________________________________________________________________________________________________________________
sp|Q9HRY3|DNAJ_HALSA		Yes (0.81)		Learning		0.67			0.39
______________________________________________________________________________________________________________________________________________________
sp|Q04QV4|DUT_LEPBJ		No (0.01)		_		_			_
______________________________________________________________________________________________________________________________________________________
sp|C5CP58|EFG_VARPS		No (0.07)		_		_			_
______________________________________________________________________________________________________________________________________________________
sp|Q3SHS3|SYI_THIDA		No (0.05)		_		_			_
______________________________________________________________________________________________________________________________________________________
sp|P59388|CODY_STRMU		No (0.03)		_		_			_
______________________________________________________________________________________________________________________________________________________
sp|A4VGL8|LGT_PSEU5		No (0.02)		_		_			_
______________________________________________________________________________________________________________________________________________________
sp|Q7NMV2|PLSY_GLOVI		No (0.01)		_		_			_
______________________________________________________________________________________________________________________________________________________
sp|Q8NX44|OTC_STAAW		No (0.03)		_		_			_
______________________________________________________________________________________________________________________________________________________
sp|B4TTD2|YCEH_SALSV		Yes (0.84)		_		0.39			0.17
______________________________________________________________________________________________________________________________________________________
sp|Q0KIY1|MYG_BALBO		No (0.00)		_		_			_
______________________________________________________________________________________________________________________________________________________
sp|Q3Z4G2|LIPB_SHISS		No (0.01)		_		_			_
______________________________________________________________________________________________________________________________________________________
sp|Q7GDW5|RBL_FAGEA		No (0.14)		_		_			_
______________________________________________________________________________________________________________________________________________________
sp|Q3SNN8|NHAA_NITWN		No (0.02)		_		_			_
______________________________________________________________________________________________________________________________________________________
sp|C4XPA6|PSD_DESMR		No (0.02)		_		_			_
______________________________________________________________________________________________________________________________________________________
sp|B6I682|CSRA_ECOSE		No (0.00)		_		_			_
______________________________________________________________________________________________________________________________________________________
sp|B5EFI8|ATPG_GEOBB		No (0.01)		_		_			_
______________________________________________________________________________________________________________________________________________________
sp|Q6C7D0|TFB3_YARLI		Yes (0.54)		_		0.33			0.31
______________________________________________________________________________________________________________________________________________________
sp|A6SY97|KATG_JANMA		No (0.07)		_		_			_
______________________________________________________________________________________________________________________________________________________
sp|Q37620|COX3_PROWI		No (0.04)		_		_			_
______________________________________________________________________________________________________________________________________________________
sp|B2TJK1|TSAD_CLOBB		No (0.03)		_		_			_
______________________________________________________________________________________________________________________________________________________
sp|Q49WZ2|RPOZ_STAS1		No (0.00)		_		_			_
______________________________________________________________________________________________________________________________________________________
sp|A4QL51|RPOA_DRANE		No (0.05)		_		_			_
______________________________________________________________________________________________________________________________________________________
sp|B7I1W0|ATPF_ACIB5		No (0.00)		_		_			_
______________________________________________________________________________________________________________________________________________________
sp|Q0TFI3|ARNF_ECOL5		No (0.00)		_		_			_
______________________________________________________________________________________________________________________________________________________
sp|B8I5V2|HIS7_RUMCH		No (0.01)		_		_			_
______________________________________________________________________________________________________________________________________________________
sp|B0TC66|RL14_HELMI		No (0.01)		_		_			_
______________________________________________________________________________________________________________________________________________________
sp|Q9KPS0|BOLA_VIBCH		No (0.00)		_		_			_
______________________________________________________________________________________________________________________________________________________
sp|P49779|YQHV_BACSU		No (0.00)		_		_			_
______________________________________________________________________________________________________________________________________________________
sp|Q4FNF9|TRUA_PELUB		No (0.06)		_		_			_
______________________________________________________________________________________________________________________________________________________
sp|A1KRE1|PYRB_NEIMF		No (0.02)		_		_			_
______________________________________________________________________________________________________________________________________________________
sp|Q8FP82|ISPG_COREF		No (0.08)		_		_			_
______________________________________________________________________________________________________________________________________________________
sp|Q9HT09|MNMG_PSEAE		No (0.04)		_		_			_
______________________________________________________________________________________________________________________________________________________
sp|B6I2Y2|MALT_ECOSE		Yes (0.59)		_		0.31			0.45
______________________________________________________________________________________________________________________________________________________
sp|B8GV39|RL15_THISH		No (0.00)		_		_			_
______________________________________________________________________________________________________________________________________________________
sp|Q740P2|TRPA_MYCPA		No (0.01)		_		_			_
______________________________________________________________________________________________________________________________________________________
sp|D3E0R7|BIOW_METRM		No (0.01)		_		_			_
______________________________________________________________________________________________________________________________________________________
sp|B9IIR5|CASP2_POPTR		No (0.09)		_		_			_
______________________________________________________________________________________________________________________________________________________
sp|A7THU3|ATP22_VANPO		No (0.35)		_		_			_
______________________________________________________________________________________________________________________________________________________
sp|Q2LY33|ATPF2_SYNAS		No (0.06)		_		_			_
______________________________________________________________________________________________________________________________________________________
sp|O06115|RL22_MYCSM		No (0.05)		_		_			_
______________________________________________________________________________________________________________________________________________________
sp|B2SDZ1|DUT_FRATM		No (0.01)		_		_			_
______________________________________________________________________________________________________________________________________________________
sp|Q5X4H5|GATA_LEGPA		No (0.28)		_		_			_
______________________________________________________________________________________________________________________________________________________
sp|Q99KZ6|ZN639_MOUSE		Yes (0.99)		Learning		0.99			0.95
______________________________________________________________________________________________________________________________________________________
sp|B0BBY7|DEF_CHLTB		No (0.14)		_		_			_
______________________________________________________________________________________________________________________________________________________
sp|Q8U0Z7|MBHLB_PYRFU		No (0.00)		_		_			_
______________________________________________________________________________________________________________________________________________________
sp|C1CUE4|RECF_STRZT		No (0.15)		_		_			_
______________________________________________________________________________________________________________________________________________________
sp|A8YUN9|MURG_LACH4		No (0.10)		_		_			_
______________________________________________________________________________________________________________________________________________________
sp|A4XSP7|NQRE_PSEMY		No (0.00)		_		_			_
______________________________________________________________________________________________________________________________________________________
sp|B3Q999|PCKA_RHOPT		No (0.09)		_		_			_
______________________________________________________________________________________________________________________________________________________
sp|Q2GLU6|RUVC_ANAPZ		No (0.22)		_		_			_
______________________________________________________________________________________________________________________________________________________
sp|Q74GW4|FMT_GEOSL		No (0.04)		_		_			_
______________________________________________________________________________________________________________________________________________________
sp|B5R4A8|YCJF_SALEP		No (0.06)		_		_			_
______________________________________________________________________________________________________________________________________________________
sp|Q7YKQ9|MATK_AVIGE		No (0.28)		_		_			_
______________________________________________________________________________________________________________________________________________________
sp|Q0AWT8|PDRP2_SYNWW		No (0.05)		_		_			_
______________________________________________________________________________________________________________________________________________________
sp|A7ZHE3|APAG_ECO24		No (0.00)		_		_			_
______________________________________________________________________________________________________________________________________________________
sp|O32727|SP2AB_GEOSE		No (0.01)		_		_			_
______________________________________________________________________________________________________________________________________________________
sp|A5HYZ3|THIE_CLOBH		No (0.00)		_		_			_
______________________________________________________________________________________________________________________________________________________
sp|Q3AXD5|TRPD_SYNS9		No (0.04)		_		_			_
______________________________________________________________________________________________________________________________________________________
sp|A4FPS1|Y6882_SACEN		No (0.01)		_		_			_
______________________________________________________________________________________________________________________________________________________
sp|A4THE9|AAEA_YERPP		No (0.07)		_		_			_
______________________________________________________________________________________________________________________________________________________
sp|O80741|FB351_ARATH		No (0.41)		_		_			_
______________________________________________________________________________________________________________________________________________________
sp|Q8XA65|DNAJ_ECO57		No (0.48)		_		_			_
______________________________________________________________________________________________________________________________________________________
sp|Q10098|YAP1_SCHPO		No (0.09)		_		_			_
______________________________________________________________________________________________________________________________________________________
sp|F5H9N9|US17_HCMVM		Yes (0.93)		Learning		0.96			0.75
______________________________________________________________________________________________________________________________________________________
sp|P0AE70|MAZF_ECOLI		No (0.01)		_		_			_
______________________________________________________________________________________________________________________________________________________
sp|Q8XKA3|Y1497_CLOPE		No (0.14)		_		_			_
______________________________________________________________________________________________________________________________________________________
sp|B5FGB1|Y1940_ALIFM		No (0.02)		_		_			_
______________________________________________________________________________________________________________________________________________________
sp|Q8N5Z0|AADAT_HUMAN		No (0.05)		_		_			_
______________________________________________________________________________________________________________________________________________________
sp|Q0TEV3|TRMJ_ECOL5		No (0.10)		_		_			_
______________________________________________________________________________________________________________________________________________________
sp|P9WP31|DDL_MYCTU		No (0.02)		_		_			_
______________________________________________________________________________________________________________________________________________________
sp|B7LS46|EFG_ESCF3		No (0.05)		_		_			_
______________________________________________________________________________________________________________________________________________________
sp|A8GY79|RS16_RICB8		No (0.01)		_		_			_
______________________________________________________________________________________________________________________________________________________
sp|Q5KWA9|ACCD_GEOKA		No (0.31)		_		_			_
______________________________________________________________________________________________________________________________________________________
sp|A8H536|RNFA_SHEPA		No (0.01)		_		_			_
______________________________________________________________________________________________________________________________________________________
sp|B5QXZ7|YCEH_SALEP		Yes (0.86)		_		0.39			0.2
______________________________________________________________________________________________________________________________________________________
sp|Q9X1S8|RL20_THEMA		No (0.00)		_		_			_
______________________________________________________________________________________________________________________________________________________
sp|Q63Q88|HIS7_BURPS		No (0.00)		_		_			_
______________________________________________________________________________________________________________________________________________________
sp|Q3U0M1|TPPC9_MOUSE		Yes (0.97)		Learning		0.94			0.85
______________________________________________________________________________________________________________________________________________________
sp|Q5ATK1|AUSB_EMENI		No (0.48)		_		_			_
______________________________________________________________________________________________________________________________________________________
sp|A5VIW7|RECA_LACRD		No (0.01)		_		_			_
______________________________________________________________________________________________________________________________________________________
sp|B4SYX1|ARNA_SALNS		No (0.45)		_		_			_
______________________________________________________________________________________________________________________________________________________
sp|P15113|MT1_CANGA		No (0.00)		_		_			_
______________________________________________________________________________________________________________________________________________________
sp|C6DHM4|RRAA_PECCP		No (0.00)		_		_			_
______________________________________________________________________________________________________________________________________________________
sp|Q3ANM0|EFP_SYNSC		No (0.02)		_		_			_
______________________________________________________________________________________________________________________________________________________
sp|A6TMH9|PANB_ALKMQ		No (0.03)		_		_			_
______________________________________________________________________________________________________________________________________________________
sp|Q3IDE6|SYGA_PSEHT		No (0.29)		_		_			_
______________________________________________________________________________________________________________________________________________________
sp|B7M1C3|SYFA_ECO8A		No (0.01)		_		_			_
______________________________________________________________________________________________________________________________________________________
sp|Q5H701|F16PA_XANOR		No (0.12)		_		_			_
______________________________________________________________________________________________________________________________________________________
sp|Q9SA96|AROD1_ARATH		Yes (0.81)		Learning		0.8			0.76
______________________________________________________________________________________________________________________________________________________
sp|Q1RGD7|ARAA_ECOUT		No (0.18)		_		_			_
______________________________________________________________________________________________________________________________________________________
sp|Q9D6S7|RRFM_MOUSE		No (0.03)		_		_			_
______________________________________________________________________________________________________________________________________________________
sp|Q9D9R3|SPAT9_MOUSE		No (0.17)		_		_			_
______________________________________________________________________________________________________________________________________________________
sp|Q09MJ5|PSBK_CITSI		No (0.00)		_		_			_
______________________________________________________________________________________________________________________________________________________
sp|A6R4H9|SLX4_AJECN		Yes (0.99)		Learning		0.97			0.96
______________________________________________________________________________________________________________________________________________________
sp|Q9ZBR1|COAD_STRCO		No (0.00)		_		_			_
______________________________________________________________________________________________________________________________________________________
sp|Q57DN0|SYR_BRUAB		No (0.07)		_		_			_
______________________________________________________________________________________________________________________________________________________
sp|Q0IHF8|PDPFB_XENLA		No (0.47)		_		_			_
______________________________________________________________________________________________________________________________________________________
sp|A2CC85|RS7_PROM3		No (0.00)		_		_			_
______________________________________________________________________________________________________________________________________________________
[truncated: 18 more rows]

## Sheet: Neg3
Supplementary Files S3. Detailed results of evaluation of the 10000 new negative protein sequences by Intell_Pred.
############################
# Intell_Pred Results #
# #
# 06/09/2020 05:12:08 #
############################
Total number of processed sequences: 1000
______________________________________________________________________________________________________________________________________________________
Protein_ID	Intelligence (Score)	Type	Learning_Score	Memory_Score
______________________________________________________________________________________________________________________________________________________
sp|Q1BHH2|LPXD_BURCA		No (0.00)		_		_			_
______________________________________________________________________________________________________________________________________________________
sp|Q92SV8|FABA_RHIME		No (0.01)		_		_			_
______________________________________________________________________________________________________________________________________________________
sp|Q8XVK8|RL21_RALSO		No (0.00)		_		_			_
______________________________________________________________________________________________________________________________________________________
sp|Q38890|GUN25_ARATH		Yes (0.62)		Learning		0.88			0.51
______________________________________________________________________________________________________________________________________________________
sp|A9G4L9|Y8745_SORC5		No (0.03)		_		_			_
______________________________________________________________________________________________________________________________________________________
sp|A9BFB9|NRDR_PETMO		No (0.09)		_		_			_
______________________________________________________________________________________________________________________________________________________
sp|B2J814|CCS1_NOSP7		No (0.21)		_		_			_
______________________________________________________________________________________________________________________________________________________
sp|P0AC85|GLO2_ECO57		No (0.06)		_		_			_
______________________________________________________________________________________________________________________________________________________
sp|P18888|SNF6_YEAST		Yes (0.61)		_		0.49			0.39
______________________________________________________________________________________________________________________________________________________
sp|Q8DI83|Y1707_THEEB		No (0.08)		_		_			_
______________________________________________________________________________________________________________________________________________________
sp|Q1MPH2|SYI_LAWIP		No (0.32)		_		_			_
______________________________________________________________________________________________________________________________________________________
sp|Q0ANQ8|RL29_MARMM		No (0.00)		_		_			_
______________________________________________________________________________________________________________________________________________________
sp|P23600|HBA_MUSLU		No (0.00)		_		_			_
______________________________________________________________________________________________________________________________________________________
sp|C0PZW0|RS11_SALPC		No (0.00)		_		_			_
______________________________________________________________________________________________________________________________________________________
sp|B7GTN2|SYY_BIFLS		No (0.01)		_		_			_
______________________________________________________________________________________________________________________________________________________
sp|Q8TU67|PURP_METAC		No (0.05)		_		_			_
______________________________________________________________________________________________________________________________________________________
sp|Q4UMV4|EX7L_RICFE		No (0.03)		_		_			_
______________________________________________________________________________________________________________________________________________________
sp|Q54GT6|SPYA_DICDI		Yes (0.68)		_		0.36			0.23
______________________________________________________________________________________________________________________________________________________
sp|B5XKW0|PYRB_STRPZ		No (0.01)		_		_			_
______________________________________________________________________________________________________________________________________________________
sp|P33609|DPOLA_MOUSE		Yes (0.97)		Learning		0.95			0.9
______________________________________________________________________________________________________________________________________________________
sp|B4EYR5|PLSB_PROMH		No (0.09)		_		_			_
______________________________________________________________________________________________________________________________________________________
sp|A5GAV6|RS8_GEOUR		No (0.00)		_		_			_
______________________________________________________________________________________________________________________________________________________
sp|C4ZBU5|RS4_AGARV		No (0.00)		_		_			_
______________________________________________________________________________________________________________________________________________________
sp|O14280|YETB_SCHPO		No (0.00)		_		_			_
______________________________________________________________________________________________________________________________________________________
sp|Q91FI9|VF335_IIV6		No (0.41)		_		_			_
______________________________________________________________________________________________________________________________________________________
sp|A5GV21|RL21_SYNR3		No (0.04)		_		_			_
______________________________________________________________________________________________________________________________________________________
sp|Q8ZEI3|Y2187_YERPE		No (0.00)		_		_			_
______________________________________________________________________________________________________________________________________________________
sp|Q38394|FIB37_BPK3		No (0.38)		_		_			_
______________________________________________________________________________________________________________________________________________________
sp|O81192|BPPS_SALOF		No (0.16)		_		_			_
______________________________________________________________________________________________________________________________________________________
sp|B2JZK6|DCD_YERPB		No (0.00)		_		_			_
______________________________________________________________________________________________________________________________________________________
sp|Q0A7J3|RNH2_ALKEH		No (0.00)		_		_			_
______________________________________________________________________________________________________________________________________________________
sp|Q68XP8|ATPF_RICTY		No (0.06)		_		_			_
______________________________________________________________________________________________________________________________________________________
sp|B2GC39|CCA_LACF3		No (0.05)		_		_			_
______________________________________________________________________________________________________________________________________________________
sp|Q6D222|ACPS_PECAS		No (0.00)		_		_			_
______________________________________________________________________________________________________________________________________________________
sp|P57710|RS28_HALSA		No (0.00)		_		_			_
______________________________________________________________________________________________________________________________________________________
sp|B0RZW3|GATB_FINM2		No (0.28)		_		_			_
______________________________________________________________________________________________________________________________________________________
sp|P0C510|RBL_ORYSA		No (0.18)		_		_			_
______________________________________________________________________________________________________________________________________________________
sp|C3NH94|RS8_SULIN		No (0.00)		_		_			_
[truncated: 1,933 more rows]

## Sheet: Neg4
Supplementary Files S3. Detailed results of evaluation of the 10000 new negative protein sequences by Intell_Pred.
[truncated: 2,017 more rows]

[truncated: 6 more sheets: Neg5, Neg6, Neg7, Neg8, Neg9, Neg10]
