# Supplementary material for: Identification of intelligence-related proteins through a robust two-layer predictor
Source: Commun Integr Biol. 2022 Nov 15;15(1):253–64. doi: 10.1080/19420889.2022.2143101 (PMC9673931; doi:10.1080/19420889.2022.2143101)
Supplement: Supplemental Material [file KCIB_A_2143101_SM5825.zip › supplement/Supplementary File S4.xlsx]

## Sheet: Memory
Supplementary Files S4. Detailed results evaluation of the new annotated protein sequences related to intelligence in Uniprot database by Intell_Pred (169 protein sequences were evaluated including 85 and 84 proteins belong to memory and learning classes, respectively).
############################
# Intell_Pred Results #
# #
# 04/09/2020 16:41:43 #
############################
Total number of processed sequences: 85
______________________________________________________________________________________________________________________________________________________
Protein_ID	Intelligence (Score)	Type	Learning_Score	Memory_Score
______________________________________________________________________________________________________________________________________________________
sp|A0A0R4IXF6|KAT2A_DANRE		Yes (0.87)		Memory		0.9			0.92
______________________________________________________________________________________________________________________________________________________
sp|D4A7V9|E2AK4_RAT		Yes (0.99)		Learning		0.97			0.96
______________________________________________________________________________________________________________________________________________________
sp|O08550|KMT2B_MOUSE		Yes (1.00)		Learning		1			1
______________________________________________________________________________________________________________________________________________________
sp|O14529|CUX2_HUMAN		Yes (1.00)		Learning		0.98			0.98
______________________________________________________________________________________________________________________________________________________
sp|O35659|GLP1R_MOUSE		Yes (0.98)		Learning		0.98			0.94
______________________________________________________________________________________________________________________________________________________
sp|O60229|KALRN_HUMAN		Yes (0.99)		Learning		0.99			0.98
______________________________________________________________________________________________________________________________________________________
sp|O60259|KLK8_HUMAN		Yes (0.96)		Memory		0.74			0.94
______________________________________________________________________________________________________________________________________________________
sp|P00439|PH4H_HUMAN		Yes (0.76)		Memory		0.7			0.73
______________________________________________________________________________________________________________________________________________________
sp|P01185|NEU2_HUMAN		Yes (0.92)		Learning		0.89			0.88
______________________________________________________________________________________________________________________________________________________
sp|P04177|TY3H_RAT		Yes (0.96)		Memory		0.95			0.95
______________________________________________________________________________________________________________________________________________________
sp|P05200|NGF_CHICK		Yes (0.88)		Memory		0.7			0.95
______________________________________________________________________________________________________________________________________________________
sp|P06307|CCKN_HUMAN		Yes (0.76)		Learning		0.94			0.9
______________________________________________________________________________________________________________________________________________________
sp|P08025|IGF1_RAT		Yes (0.57)		Learning		0.8			0.79
______________________________________________________________________________________________________________________________________________________
sp|P08226|APOE_MOUSE		Yes (0.78)		Memory		0.16			0.6
______________________________________________________________________________________________________________________________________________________
sp|P09535|IGF2_MOUSE		Yes (0.98)		Memory		0.7			0.97
______________________________________________________________________________________________________________________________________________________
sp|P12392|ACHB4_RAT		Yes (0.88)		Memory		0.9			0.93
______________________________________________________________________________________________________________________________________________________
sp|P13234|KCC4_RAT		Yes (0.99)		Memory		0.85			0.95
______________________________________________________________________________________________________________________________________________________
sp|P13637|AT1A3_HUMAN		Yes (0.97)		Memory		0.94			0.95
______________________________________________________________________________________________________________________________________________________
sp|P14270|PDE4D_RAT		Yes (0.99)		Memory		0.98			0.98
______________________________________________________________________________________________________________________________________________________
sp|P18824|ARM_DROME		Yes (0.81)		Memory		0.54			0.83
______________________________________________________________________________________________________________________________________________________
sp|P18901|DRD1_RAT		Yes (0.97)		Learning		0.98			0.97
______________________________________________________________________________________________________________________________________________________
sp|P21554|CNR1_HUMAN		Yes (0.95)		Memory		0.75			0.96
______________________________________________________________________________________________________________________________________________________
sp|P21782|PTN_BOVIN		Yes (0.97)		Learning		0.97			0.96
______________________________________________________________________________________________________________________________________________________
sp|P23560|BDNF_HUMAN		Yes (0.96)		Memory		0.93			0.96
______________________________________________________________________________________________________________________________________________________
sp|P25021|HRH2_HUMAN		Yes (0.99)		Learning		0.99			0.98
______________________________________________________________________________________________________________________________________________________
sp|P25102|HRH2_RAT		Yes (0.96)		Learning		0.97			0.96
______________________________________________________________________________________________________________________________________________________
sp|P25429|BDNF_CHICK		Yes (0.97)		Memory		0.97			0.98
______________________________________________________________________________________________________________________________________________________
sp|P26443|DHE3_MOUSE		Yes (0.96)		Memory		0.32			0.97
______________________________________________________________________________________________________________________________________________________
sp|P30280|CCND2_MOUSE		Yes (0.99)		Memory		0.77			0.97
______________________________________________________________________________________________________________________________________________________
sp|P30559|OXYR_HUMAN		Yes (0.98)		Memory		0.92			0.98
______________________________________________________________________________________________________________________________________________________
sp|P31652|SC6A4_RAT		Yes (0.96)		Memory		0.9			0.94
______________________________________________________________________________________________________________________________________________________
sp|P32301|GLP1R_RAT		Yes (0.99)		Learning		0.98			0.97
______________________________________________________________________________________________________________________________________________________
sp|P32760|PTN_CHICK		Yes (0.97)		Memory		0.97			0.98
______________________________________________________________________________________________________________________________________________________
sp|P35353|CRFR1_RAT		Yes (0.97)		Memory		0.96			0.96
______________________________________________________________________________________________________________________________________________________
sp|P35439|NMDZ1_RAT		Yes (0.97)		Memory		0.97			0.98
______________________________________________________________________________________________________________________________________________________
sp|P35475|IDUA_HUMAN		Yes (0.85)		Learning		0.91			0.81
______________________________________________________________________________________________________________________________________________________
sp|P47746|CNR1_MOUSE		Yes (0.97)		Memory		0.8			0.96
______________________________________________________________________________________________________________________________________________________
sp|P48456|PP2B1_DROME		Yes (0.97)		Learning		0.98			0.89
______________________________________________________________________________________________________________________________________________________
sp|P49706|CCND2_CHICK		Yes (0.96)		Memory		0.78			0.96
______________________________________________________________________________________________________________________________________________________
sp|P49769|PSN1_MOUSE		Yes (0.98)		Memory		0.91			0.97
______________________________________________________________________________________________________________________________________________________
sp|P49810|PSN2_HUMAN		Yes (0.97)		Memory		0.92			0.97
______________________________________________________________________________________________________________________________________________________
sp|P50232|SYT4_RAT		Yes (0.97)		Memory		0.71			0.96
______________________________________________________________________________________________________________________________________________________
sp|P57757|CTNS_MOUSE		Yes (0.90)		Memory		0.83			0.93
______________________________________________________________________________________________________________________________________________________
sp|P61169|DRD2_RAT		Yes (0.98)		Memory		0.96			0.97
______________________________________________________________________________________________________________________________________________________
sp|P70445|4EBP2_MOUSE		No (0.04)		_		_			_
______________________________________________________________________________________________________________________________________________________
sp|P78509|RELN_HUMAN		Yes (0.98)		Learning		1			0.99
______________________________________________________________________________________________________________________________________________________
sp|P79281|PTN_PIG		Yes (0.98)		Memory		0.98			0.98
______________________________________________________________________________________________________________________________________________________
sp|P97924|KALRN_RAT		Yes (1.00)		Learning		0.99			0.99
______________________________________________________________________________________________________________________________________________________
sp|Q00566|MECP2_RAT		Yes (0.99)		Learning		0.97			0.97
______________________________________________________________________________________________________________________________________________________
sp|Q00959|NMDE1_RAT		Yes (0.98)		Learning		0.98			0.98
______________________________________________________________________________________________________________________________________________________
sp|Q01147|CREB1_MOUSE		Yes (0.97)		Learning		0.97			0.96
______________________________________________________________________________________________________________________________________________________
sp|Q01728|NAC1_RAT		Yes (0.96)		Learning		0.96			0.95
______________________________________________________________________________________________________________________________________________________
sp|Q06226|SGK1_RAT		Yes (0.95)		Memory		0.96			0.97
______________________________________________________________________________________________________________________________________________________
sp|Q06AV0|NTF3_PIG		Yes (0.96)		Memory		0.85			0.97
______________________________________________________________________________________________________________________________________________________
sp|Q08012|GRAP_DROME		No (0.41)		_		_			_
______________________________________________________________________________________________________________________________________________________
sp|Q08DT3|NTF3_BOVIN		Yes (0.99)		Memory		0.91			0.96
______________________________________________________________________________________________________________________________________________________
sp|Q09XV5|CHD8_MOUSE		Yes (1.00)		Learning		1			0.99
______________________________________________________________________________________________________________________________________________________
sp|Q13542|4EBP2_HUMAN		No (0.05)		_		_			_
______________________________________________________________________________________________________________________________________________________
sp|Q13557|KCC2D_HUMAN		Yes (0.85)		Memory		0.52			0.76
______________________________________________________________________________________________________________________________________________________
sp|Q13936|CAC1C_HUMAN		Yes (1.00)		Learning		0.99			0.99
______________________________________________________________________________________________________________________________________________________
sp|Q14573|ITPR3_HUMAN		Yes (0.97)		Learning		0.97			0.96
______________________________________________________________________________________________________________________________________________________
sp|Q29074|NGF_PIG		Yes (0.95)		Memory		0.46			0.97
______________________________________________________________________________________________________________________________________________________
sp|Q3ULB5|PAK6_MOUSE		Yes (0.97)		Memory		0.96			0.97
______________________________________________________________________________________________________________________________________________________
sp|Q3ZC67|PAIP2_BOVIN		Yes (0.97)		Memory		0.02			0.97
______________________________________________________________________________________________________________________________________________________
sp|Q5R6N2|TAFA2_PONAB		Yes (0.96)		Memory		0.96			0.97
______________________________________________________________________________________________________________________________________________________
sp|Q5ZJS6|PAIP2_CHICK		Yes (0.95)		Memory		0.03			0.95
______________________________________________________________________________________________________________________________________________________
sp|Q60991|CP7B1_MOUSE		Yes (0.75)		Memory		0.34			0.86
______________________________________________________________________________________________________________________________________________________
sp|Q63269|ITPR3_RAT		Yes (0.98)		Learning		0.97			0.96
______________________________________________________________________________________________________________________________________________________
sp|Q63604|NTRK2_RAT		Yes (0.98)		Learning		0.97			0.95
______________________________________________________________________________________________________________________________________________________
sp|Q68CI2|DOPO_CANLF		Yes (0.98)		Learning		0.97			0.94
______________________________________________________________________________________________________________________________________________________
sp|Q8CH27|RCAN2_RAT		Yes (0.96)		Memory		0.63			0.95
______________________________________________________________________________________________________________________________________________________
sp|Q8IRU4|PDE4E_DROME		Yes (0.99)		Learning		0.99			0.96
______________________________________________________________________________________________________________________________________________________
sp|Q8NBU5|ATAD1_HUMAN		Yes (0.97)		Memory		0.96			0.97
______________________________________________________________________________________________________________________________________________________
sp|Q92830|KAT2A_HUMAN		Yes (0.97)		Memory		0.95			0.98
______________________________________________________________________________________________________________________________________________________
sp|Q96NR3|PTHD1_HUMAN		Yes (0.97)		Learning		0.95			0.89
______________________________________________________________________________________________________________________________________________________
sp|Q99250|SCN2A_HUMAN		Yes (0.99)		Learning		0.99			0.98
______________________________________________________________________________________________________________________________________________________
sp|Q9D6V8|PAIP2_MOUSE		Yes (0.94)		Memory		0.02			0.95
______________________________________________________________________________________________________________________________________________________
sp|Q9JHG6|RCAN1_MOUSE		Yes (0.96)		Memory		0.41			0.95
______________________________________________________________________________________________________________________________________________________
sp|Q9JIS4|KCNKA_RAT		Yes (0.97)		Memory		0.84			0.95
______________________________________________________________________________________________________________________________________________________
sp|Q9JKU8|LMX1A_MOUSE		Yes (0.98)		Learning		0.97			0.97
______________________________________________________________________________________________________________________________________________________
sp|Q9JLU4|SHAN3_RAT		Yes (0.98)		Learning		0.97			0.97
______________________________________________________________________________________________________________________________________________________
sp|Q9R0N3|SYT11_MOUSE		Yes (0.75)		Memory		0.73			0.81
______________________________________________________________________________________________________________________________________________________
sp|Q9VHG4|RENR_DROME		No (0.13)		_		_			_
______________________________________________________________________________________________________________________________________________________
sp|Q9Z148|EHMT2_MOUSE		Yes (1.00)		Memory		0.97			0.97
______________________________________________________________________________________________________________________________________________________
sp|S4R2P9|NAC3_MOUSE		Yes (0.97)		Learning		0.96			0.76
______________________________________________________________________________________________________________________________________________________
			Summary of the Resuts
_____________________________________________________________
Title		Score>0.5	Score>0.75	Score>0.90
_____________________________________________________________
Intelligence	81		80		69
Learning	73		64		54
Memory	81		79		69
_____________________________________________________________

## Sheet: Learning
Supplementary Files S4. Detailed results evaluation of the new annotated protein sequences related to intelligence in Uniprot database by Intell_Pred (169 protein sequences were evaluated including 85 and 84 proteins belong to memory and learning classes, respectively).
############################
# Intell_Pred Results #
# #
# 04/09/2020 16:41:43 #
############################
Total number of processed sequences: 84
______________________________________________________________________________________________________________________________________________________
Protein_ID	Intelligence (Score)	Type	Learning_Score	Memory_Score
______________________________________________________________________________________________________________________________________________________
sp|D4A7V9|E2AK4_RAT		Yes (0.99)		Learning		0.97			0.96
______________________________________________________________________________________________________________________________________________________
sp|F6SEU4|SYGP1_MOUSE		Yes (0.99)		Learning		0.99			0.99
______________________________________________________________________________________________________________________________________________________
sp|O08838|AMPH_RAT		Yes (0.98)		Learning		0.94			0.85
______________________________________________________________________________________________________________________________________________________
sp|O18964|SYNJ1_BOVIN		Yes (0.97)		Memory		0.95			0.96
______________________________________________________________________________________________________________________________________________________
sp|O35659|GLP1R_MOUSE		Yes (0.98)		Learning		0.98			0.94
______________________________________________________________________________________________________________________________________________________
sp|O60229|KALRN_HUMAN		Yes (0.99)		Learning		0.99			0.98
______________________________________________________________________________________________________________________________________________________
sp|O60234|GMFG_HUMAN		Yes (0.61)		Learning		0.83			0.11
______________________________________________________________________________________________________________________________________________________
sp|O75928|PIAS2_HUMAN		Yes (0.99)		Learning		0.96			0.94
______________________________________________________________________________________________________________________________________________________
sp|O93529|FOXB1_XENLA		Yes (0.88)		Learning		0.94			0.62
______________________________________________________________________________________________________________________________________________________
sp|P01116|RASK_HUMAN		Yes (0.96)		Learning		0.96			0.8
______________________________________________________________________________________________________________________________________________________
sp|P04177|TY3H_RAT		Yes (0.96)		Memory		0.95			0.95
______________________________________________________________________________________________________________________________________________________
sp|P06307|CCKN_HUMAN		Yes (0.76)		Learning		0.94			0.9
______________________________________________________________________________________________________________________________________________________
sp|P12392|ACHB4_RAT		Yes (0.88)		Memory		0.9			0.93
______________________________________________________________________________________________________________________________________________________
sp|P13637|AT1A3_HUMAN		Yes (0.97)		Memory		0.94			0.95
______________________________________________________________________________________________________________________________________________________
sp|P14867|GBRA1_HUMAN		Yes (0.95)		Learning		0.94			0.35
______________________________________________________________________________________________________________________________________________________
sp|P17971|KCNAL_DROME		Yes (0.97)		Learning		0.92			0.91
______________________________________________________________________________________________________________________________________________________
sp|P18901|DRD1_RAT		Yes (0.97)		Learning		0.98			0.97
______________________________________________________________________________________________________________________________________________________
sp|P21782|PTN_BOVIN		Yes (0.97)		Learning		0.97			0.96
______________________________________________________________________________________________________________________________________________________
sp|P25021|HRH2_HUMAN		Yes (0.99)		Learning		0.99			0.98
______________________________________________________________________________________________________________________________________________________
sp|P25102|HRH2_RAT		Yes (0.96)		Learning		0.97			0.96
______________________________________________________________________________________________________________________________________________________
sp|P25115|DRD5_RAT		Yes (0.94)		Memory		0.9			0.95
______________________________________________________________________________________________________________________________________________________
sp|P31423|GRM4_RAT		Yes (0.97)		Learning		0.96			0.78
______________________________________________________________________________________________________________________________________________________
sp|P32301|GLP1R_RAT		Yes (0.99)		Learning		0.98			0.97
______________________________________________________________________________________________________________________________________________________
sp|P35353|CRFR1_RAT		Yes (0.97)		Memory		0.96			0.96
______________________________________________________________________________________________________________________________________________________
sp|P35370|OPRX_RAT		Yes (0.98)		Learning		0.98			0.71
______________________________________________________________________________________________________________________________________________________
sp|P35439|NMDZ1_RAT		Yes (0.97)		Memory		0.97			0.98
______________________________________________________________________________________________________________________________________________________
sp|P35475|IDUA_HUMAN		Yes (0.85)		Learning		0.91			0.81
______________________________________________________________________________________________________________________________________________________
sp|P36873|PP1G_HUMAN		Yes (0.95)		Learning		0.93			0.54
______________________________________________________________________________________________________________________________________________________
sp|P47972|NPTX2_HUMAN		Yes (0.83)		Learning		0.53			0.49
______________________________________________________________________________________________________________________________________________________
sp|P50993|AT1A2_HUMAN		Yes (0.96)		Memory		0.95			0.96
______________________________________________________________________________________________________________________________________________________
sp|P51647|AL1A1_RAT		Yes (0.87)		Learning		0.7			0.36
______________________________________________________________________________________________________________________________________________________
sp|P51839|GUC2D_RAT		Yes (0.92)		Memory		0.82			0.88
______________________________________________________________________________________________________________________________________________________
sp|P54750|PDE1A_HUMAN		No (0.44)		_		_			_
______________________________________________________________________________________________________________________________________________________
sp|P56377|AP1S2_HUMAN		Yes (0.96)		Learning		0.96			0.08
______________________________________________________________________________________________________________________________________________________
sp|P57757|CTNS_MOUSE		Yes (0.90)		Memory		0.83			0.93
______________________________________________________________________________________________________________________________________________________
sp|P61169|DRD2_RAT		Yes (0.98)		Memory		0.96			0.97
______________________________________________________________________________________________________________________________________________________
sp|P78509|RELN_HUMAN		Yes (0.98)		Learning		1			0.99
______________________________________________________________________________________________________________________________________________________
sp|P79281|PTN_PIG		Yes (0.98)		Memory		0.98			0.98
______________________________________________________________________________________________________________________________________________________
sp|P97738|NPTX2_RAT		Yes (0.77)		Learning		0.55			0.43
______________________________________________________________________________________________________________________________________________________
sp|P97924|KALRN_RAT		Yes (1.00)		Learning		0.99			0.99
______________________________________________________________________________________________________________________________________________________
sp|Q00566|MECP2_RAT		Yes (0.99)		Learning		0.97			0.97
______________________________________________________________________________________________________________________________________________________
sp|Q00959|NMDE1_RAT		Yes (0.98)		Learning		0.98			0.98
______________________________________________________________________________________________________________________________________________________
sp|Q01147|CREB1_MOUSE		Yes (0.97)		Learning		0.97			0.96
______________________________________________________________________________________________________________________________________________________
sp|Q01728|NAC1_RAT		Yes (0.96)		Learning		0.96			0.95
______________________________________________________________________________________________________________________________________________________
sp|Q05925|HME1_HUMAN		Yes (0.99)		Memory		0.96			0.97
______________________________________________________________________________________________________________________________________________________
sp|Q06226|SGK1_RAT		Yes (0.95)		Memory		0.96			0.97
______________________________________________________________________________________________________________________________________________________
sp|Q07310|NRX3A_RAT		Yes (0.98)		Learning		0.97			0.87
______________________________________________________________________________________________________________________________________________________
sp|Q08012|GRAP_DROME		No (0.41)		_		_			_
______________________________________________________________________________________________________________________________________________________
sp|Q13936|CAC1C_HUMAN		Yes (1.00)		Learning		0.99			0.99
______________________________________________________________________________________________________________________________________________________
sp|Q21221|AHO3_CAEEL		Yes (0.77)		Learning		0.92			0.8
______________________________________________________________________________________________________________________________________________________
sp|Q23651|ELP3_CAEEL		Yes (0.73)		Learning		0.88			0.15
______________________________________________________________________________________________________________________________________________________
sp|Q3ULB5|PAK6_MOUSE		Yes (0.97)		Memory		0.96			0.97
______________________________________________________________________________________________________________________________________________________
sp|Q58CS6|IFT20_BOVIN		Yes (0.82)		Learning		0.86			0.01
______________________________________________________________________________________________________________________________________________________
sp|Q5DU00|DCDC2_MOUSE		Yes (0.95)		Learning		0.96			0.86
______________________________________________________________________________________________________________________________________________________
sp|Q5FW60|MUP20_MOUSE		Yes (0.51)		_		0.36			0.15
______________________________________________________________________________________________________________________________________________________
sp|Q5R6N2|TAFA2_PONAB		Yes (0.96)		Memory		0.96			0.97
______________________________________________________________________________________________________________________________________________________
sp|Q61124|CLN3_MOUSE		Yes (0.98)		Learning		0.96			0.94
______________________________________________________________________________________________________________________________________________________
sp|Q61290|CAC1E_MOUSE		Yes (1.00)		Learning		0.99			0.99
______________________________________________________________________________________________________________________________________________________
sp|Q61701|ELAV4_MOUSE		Yes (0.96)		Learning		0.94			0.34
______________________________________________________________________________________________________________________________________________________
sp|Q62108|DLG4_MOUSE		Yes (0.96)		Learning		0.96			0.15
______________________________________________________________________________________________________________________________________________________
sp|Q62889|NLGN3_RAT		Yes (0.93)		Learning		0.97			0.88
______________________________________________________________________________________________________________________________________________________
sp|Q63376|NRX2B_RAT		Yes (0.92)		Learning		0.98			0.83
______________________________________________________________________________________________________________________________________________________
sp|Q63604|NTRK2_RAT		Yes (0.98)		Learning		0.97			0.95
______________________________________________________________________________________________________________________________________________________
sp|Q68CI2|DOPO_CANLF		Yes (0.98)		Learning		0.97			0.94
______________________________________________________________________________________________________________________________________________________
sp|Q6F6B3|TANC1_RAT		Yes (0.99)		Memory		0.98			0.98
______________________________________________________________________________________________________________________________________________________
sp|Q8BHJ7|GBRA5_MOUSE		Yes (0.97)		Learning		0.96			0.38
______________________________________________________________________________________________________________________________________________________
sp|Q8C7R4|UBA6_MOUSE		Yes (0.98)		Learning		0.94			0.83
______________________________________________________________________________________________________________________________________________________
sp|Q8IRU4|PDE4E_DROME		Yes (0.99)		Learning		0.99			0.96
______________________________________________________________________________________________________________________________________________________
sp|Q8IY31|IFT20_HUMAN		Yes (0.93)		Learning		0.91			0
______________________________________________________________________________________________________________________________________________________
sp|Q8NBU5|ATAD1_HUMAN		Yes (0.97)		Memory		0.96			0.97
______________________________________________________________________________________________________________________________________________________
sp|Q92597|NDRG1_HUMAN		Yes (0.81)		Learning		0.89			0.82
______________________________________________________________________________________________________________________________________________________
sp|Q9ERE9|JIP2_MOUSE		Yes (1.00)		Learning		0.99			0.98
______________________________________________________________________________________________________________________________________________________
sp|Q9JK66|PRKN_RAT		Yes (1.00)		Learning		1			0.96
______________________________________________________________________________________________________________________________________________________
sp|Q9JLU4|SHAN3_RAT		Yes (0.98)		Learning		0.97			0.97
______________________________________________________________________________________________________________________________________________________
sp|Q9NZ94|NLGN3_HUMAN		Yes (0.93)		Learning		0.96			0.86
______________________________________________________________________________________________________________________________________________________
sp|Q9QXJ1|APBB1_MOUSE		Yes (0.98)		Memory		0.97			0.98
______________________________________________________________________________________________________________________________________________________
sp|Q9R0N3|SYT11_MOUSE		Yes (0.75)		Memory		0.73			0.81
______________________________________________________________________________________________________________________________________________________
sp|Q9R1C8|5HT6R_MOUSE		Yes (0.97)		Learning		0.98			0.95
______________________________________________________________________________________________________________________________________________________
sp|Q9R1Z0|VDAC3_RAT		Yes (0.95)		Learning		0.95			0.01
______________________________________________________________________________________________________________________________________________________
sp|Q9TT13|VDAC3_RABIT		Yes (0.96)		Learning		0.96			0.01
______________________________________________________________________________________________________________________________________________________
sp|Q9Y4C0|NRX3A_HUMAN		Yes (0.98)		Learning		0.97			0.85
______________________________________________________________________________________________________________________________________________________
sp|Q9Z1T5|DEAF1_MOUSE		Yes (0.99)		Learning		0.98			0.83
______________________________________________________________________________________________________________________________________________________
sp|Q9Z2L0|VDAC1_RAT		Yes (0.97)		Learning		0.96			0.01
______________________________________________________________________________________________________________________________________________________
sp|S4R2P9|NAC3_MOUSE		Yes (0.97)		Learning		0.96			0.76
______________________________________________________________________________________________________________________________________________________
			Summary of the Resuts
_____________________________________________________________
Title		Score>0.5	Score>0.75	Score>0.90
_____________________________________________________________
Intelligence	82		79		68
Learning	81		77		71
Memory	66		63		46
_____________________________________________________________
