# Supplementary material for: Identification of intelligence-related proteins through a robust two-layer predictor
Source: Commun Integr Biol. 2022 Nov 15;15(1):253–64. doi: 10.1080/19420889.2022.2143101 (PMC9673931; doi:10.1080/19420889.2022.2143101)
Supplement: Supplemental Material [file KCIB_A_2143101_SM5825.zip › supplement/Supplementary File S5.xlsx]

## Sheet: Associate learning in pea
Supplementary Files S5. Detailed results evaluation of the plant candidate proteins using Intell_Pred, the 70 protein sequences were evaluated including 18 and 52 proteins belong to associate learning in pea and semimonastic movements, respectively).
############################
# Intell_Pred Results #
# #
# 04/09/2020 08:35:41 #
############################
Total number of processed sequences: 18
______________________________________________________________________________________________________________________________________________________
Protein_ID	Intelligence (Score)	Type	Learning_Score	Memory_Score
______________________________________________________________________________________________________________________________________________________
sp|O48963|PHOT1_ARATH		Yes (0.81)		Learning		0.93			0.83
______________________________________________________________________________________________________________________________________________________
sp|P93025|PHOT2_ARATH		Yes (0.96)		Learning		0.92			0.89
______________________________________________________________________________________________________________________________________________________
sp|Q9FMF5|RPT3_ARATH		Yes (0.98)		Learning		0.92			0.8
______________________________________________________________________________________________________________________________________________________
sp|Q9SWI1|PKS1_ARATH		Yes (0.97)		Learning		0.97			0.94
______________________________________________________________________________________________________________________________________________________
sp|Q9C9Q4|JAC1_ARATH		Yes (0.93)		Learning		0.89			0.84
______________________________________________________________________________________________________________________________________________________
sp|Q96524|CRY2_ARATH		Yes (0.62)		Learning		0.67			0.66
______________________________________________________________________________________________________________________________________________________
sp|O23304|BLUS1_ARATH		Yes (0.95)		Learning		0.91			0.55
______________________________________________________________________________________________________________________________________________________
sp|Q9SYK4|IP5PD_ARATH		Yes (0.89)		Learning		0.78			0.66
______________________________________________________________________________________________________________________________________________________
sp|Q8W4J9|RPP8_ARATH		No (0.49)		_		_			_
______________________________________________________________________________________________________________________________________________________
sp|P43254|COP1_ARATH		Yes (0.97)		Learning		0.96			0.81
______________________________________________________________________________________________________________________________________________________
sp|Q9M9T4|PKS2_ARATH		Yes (0.95)		Learning		0.87			0.8
______________________________________________________________________________________________________________________________________________________
sp|Q682S0|RPT2_ARATH		Yes (0.95)		Learning		0.73			0.64
______________________________________________________________________________________________________________________________________________________
sp|Q9FYE2|PKS4_ARATH		Yes (0.82)		Learning		0.79			0.73
______________________________________________________________________________________________________________________________________________________
tr|F4KDJ3|F4KDJ3_ARATH		Yes (0.97)		Learning		0.9			0.83
______________________________________________________________________________________________________________________________________________________
tr|A8MS49|A8MS49_ARATH		Yes (0.98)		Learning		0.93			0.9
______________________________________________________________________________________________________________________________________________________
sp|Q9ST27|PHOT2_ORYSJ		Yes (0.93)		Learning		0.91			0.87
______________________________________________________________________________________________________________________________________________________
sp|Q2QYY8|PHT1A_ORYSJ		Yes (0.94)		Memory		0.85			0.92
______________________________________________________________________________________________________________________________________________________
sp|Q2RBR1|PHT1B_ORYSJ		Yes (0.95)		Memory		0.86			0.93
______________________________________________________________________________________________________________________________________________________
			Summary of the Resuts
_____________________________________________________________
Title		Score>0.5	Score>0.75	Score>0.90
_____________________________________________________________
Intelligence	17		16		13
Learning	17		15		9
Memory	17		12		4
_____________________________________________________________

## Sheet: Semimonastic movements
Supplementary Files S5. Detailed results evaluation of the plant candidate proteins using Intell_Predthe 70 protein sequences were evaluated including 18 and 52 proteins belong to associate learning in pea and semimonastic movements, respectively).
############################
# Intell_Pred Results #
# #
# 04/09/2020 08:53:57 #
############################
Total number of processed sequences: 52
______________________________________________________________________________________________________________________________________________________
Protein_ID	Intelligence (Score)	Type	Learning_Score	Memory_Score
______________________________________________________________________________________________________________________________________________________
sp|B4FG96|LAZY1_MAIZE		Yes (0.71)		Memory		0.56			0.64
______________________________________________________________________________________________________________________________________________________
sp|Q2R435|LAZY1_ORYSJ		Yes (0.57)		_		0.37			0.32
______________________________________________________________________________________________________________________________________________________
sp|Q9SYG7|AL7B4_ARATH		No (0.19)		_		_			_
______________________________________________________________________________________________________________________________________________________
sp|Q9LD83|SLAC1_ARATH		Yes (0.95)		Memory		0.89			0.91
______________________________________________________________________________________________________________________________________________________
sp|Q93VD3|CIPKN_ARATH		No (0.22)		_		_			_
______________________________________________________________________________________________________________________________________________________
sp|Q38998|AKT1_ARATH		Yes (0.63)		Learning		0.61			0.54
______________________________________________________________________________________________________________________________________________________
sp|P25818|TIP11_ARATH		No (0.01)		_		_			_
______________________________________________________________________________________________________________________________________________________
sp|Q08733|PIP13_ARATH		No (0.03)		_		_			_
______________________________________________________________________________________________________________________________________________________
sp|Q9C5U0|AHK4_ARATH		Yes (0.82)		Memory		0.65			0.79
______________________________________________________________________________________________________________________________________________________
sp|O22267|CKI1_ARATH		Yes (0.90)		Learning		0.96			0.84
______________________________________________________________________________________________________________________________________________________
sp|Q9LT47|FIE_ARATH		Yes (0.65)		Learning		0.7			0.29
______________________________________________________________________________________________________________________________________________________
sp|Q9LFQ9|E2FD_ARATH		No (0.31)		_		_			_
______________________________________________________________________________________________________________________________________________________
sp|Q9FV71|E2FB_ARATH		Yes (0.71)		Learning		0.77			0.64
______________________________________________________________________________________________________________________________________________________
sp|Q8L9V6|DOF11_ARATH		No (0.46)		_		_			_
______________________________________________________________________________________________________________________________________________________
sp|O80928|DOF24_ARATH		Yes (0.83)		Learning		0.98			0.81
______________________________________________________________________________________________________________________________________________________
sp|Q84TE9|DOF53_ARATH		Yes (0.60)		Learning		0.95			0.35
______________________________________________________________________________________________________________________________________________________
sp|Q9FNB0|CHLH_ARATH		No (0.32)		_		_			_
______________________________________________________________________________________________________________________________________________________
sp|Q9M384|SCR_ARATH		Yes (0.99)		Memory		0.96			0.97
______________________________________________________________________________________________________________________________________________________
sp|Q9SZF7|SHR_ARATH		Yes (0.95)		Learning		0.82			0.71
______________________________________________________________________________________________________________________________________________________
sp|Q2RB59|SCR1_ORYSJ		Yes (0.93)		Memory		0.86			0.91
______________________________________________________________________________________________________________________________________________________
sp|Q9FHY8|HLB1_ARATH		Yes (0.64)		Learning		0.79			0.42
______________________________________________________________________________________________________________________________________________________
sp|Q9LX99|KN14A_ARATH		Yes (0.67)		Learning		0.72			0.54
______________________________________________________________________________________________________________________________________________________
sp|Q8GS71|KN4A_ARATH		Yes (0.98)		Memory		0.85			0.94
______________________________________________________________________________________________________________________________________________________
sp|F4K5J1|MYO17_ARATH		Yes (0.85)		Learning		0.85			0.81
______________________________________________________________________________________________________________________________________________________
sp|Q940B8|KN13A_ARATH		Yes (0.94)		Memory		0.93			0.98
______________________________________________________________________________________________________________________________________________________
sp|F4JGP4|KN14D_ARATH		Yes (0.90)		Learning		0.9			0.44
______________________________________________________________________________________________________________________________________________________
sp|Q8LNZ2|KN7B_ARATH		Yes (0.92)		Learning		0.93			0.8
______________________________________________________________________________________________________________________________________________________
sp|Q07970|KN14C_ARATH		Yes (0.96)		Learning		0.92			0.72
______________________________________________________________________________________________________________________________________________________
sp|Q9SV36|KINUC_ARATH		Yes (0.90)		Learning		0.9			0.67
______________________________________________________________________________________________________________________________________________________
sp|Q8S905|KN7A_ARATH		Yes (0.97)		Memory		0.88			0.93
______________________________________________________________________________________________________________________________________________________
sp|Q39160|MYO5_ARATH		Yes (0.75)		Memory		0.75			0.88
______________________________________________________________________________________________________________________________________________________
sp|Q9FZ06|KINUA_ARATH		Yes (0.52)		Learning		0.81			0.4
______________________________________________________________________________________________________________________________________________________
sp|Q9LKB9|MYO6_ARATH		Yes (0.85)		Learning		0.94			0.84
______________________________________________________________________________________________________________________________________________________
sp|Q9FHN8|KN14E_ARATH		Yes (0.77)		Learning		0.87			0.8
______________________________________________________________________________________________________________________________________________________
sp|Q9LDN0|KN12A_ARATH		Yes (0.95)		Learning		0.98			0.88
______________________________________________________________________________________________________________________________________________________
sp|Q8L7Y8|KN12B_ARATH		Yes (0.86)		Learning		0.98			0.95
______________________________________________________________________________________________________________________________________________________
sp|Q27IK7|KN12C_ARATH		Yes (0.92)		Learning		0.97			0.85
______________________________________________________________________________________________________________________________________________________
sp|Q27IK6|KN12D_ARATH		Yes (0.97)		Learning		0.98			0.89
______________________________________________________________________________________________________________________________________________________
sp|Q84N64|ARC5_ARATH		Yes (0.85)		Learning		0.83			0.71
______________________________________________________________________________________________________________________________________________________
sp|Q93V58|GRIK1_ARATH		Yes (0.87)		Learning		0.81			0.55
______________________________________________________________________________________________________________________________________________________
sp|F4HWY6|MYO11_ARATH		Yes (0.95)		Memory		0.9			0.91
______________________________________________________________________________________________________________________________________________________
sp|Q9LHE9|MYO1_ARATH		No (0.35)		_		_			_
______________________________________________________________________________________________________________________________________________________
sp|F4HPR5|DRP5A_ARATH		Yes (0.94)		Learning		0.82			0.73
______________________________________________________________________________________________________________________________________________________
sp|B3H6Z8|KN14J_ARATH		Yes (0.92)		Learning		0.94			0.85
______________________________________________________________________________________________________________________________________________________
sp|Q0IMS9|KN14Q_ORYSJ		Yes (0.91)		Memory		0.86			0.88
______________________________________________________________________________________________________________________________________________________
sp|Q9S745|PAD4_ARATH		Yes (0.94)		Learning		0.9			0.77
______________________________________________________________________________________________________________________________________________________
sp|Q9XEA1|CSCL5_ARATH		Yes (0.76)		Memory		0.43			0.56
______________________________________________________________________________________________________________________________________________________
sp|A0A0A7EPL0|PIAL1_ARATH		Yes (0.84)		Learning		0.97			0.78
______________________________________________________________________________________________________________________________________________________
sp|F4JYG0|PIAL2_ARATH		Yes (0.89)		Learning		0.98			0.95
______________________________________________________________________________________________________________________________________________________
sp|Q94KE0|ESL1_ARATH		Yes (0.65)		Learning		0.63			0.57
______________________________________________________________________________________________________________________________________________________
sp|Q5XEZ5|CSC1_ARATH		Yes (0.58)		Memory		0.57			0.59
______________________________________________________________________________________________________________________________________________________
sp|F4IME2|MSL8_ARATH		Yes (0.95)		Learning		0.95			0.95
______________________________________________________________________________________________________________________________________________________
			Summary of the Resuts
_____________________________________________________________
Title		Score>0.5	Score>0.75	Score>0.90
_____________________________________________________________
Intelligence	44		33		21
Learning	42		35		20
Memory	38		25		10
_____________________________________________________________
